# Supplementary material for: {Bis[2-(dicyclo­hexyl­phosphino)phen­yl]methyl­silyl-κ3 P,Si,P′}chloridoplatinum(II)
Source: Acta Crystallogr Sect E Struct Rep Online. 2008 Sep 17;64(Pt 10):m1272. doi: 10.1107/S1600536808028857 (PMC2959269; doi:10.1107/S1600536808028857)
Supplement: Supplementary file 1 [file e-64-m1272-sup1.cif]

##############################################################################
###                                                                        ###
###        Electronic paper (Acta Crystallographica Section E)             ###
###                                                                        ###
##############################################################################
#                                                                            #
# This CIF contains the data in a paper accepted for publication in Acta     #
# Crystallographica Section E. It conforms to the requirements of Notes      #
# for Authors for Section E, and has been peer reviewed under the auspices   #
# of the IUCr Commission on Journals.                                        #
#                                                                            #
# Full details of the Crystallographic Information File format               #
# are given in the paper "The Crystallographic Information File (CIF):       #
# a New Standard Archive File for Crystallography" by S. R. Hall, F. H.      #
# Allen and I. D. Brown [Acta Cryst. (1991), A47, 655-685].                  #
#                                                                            #
# The current version of the core CIF dictionary is obtainable from          #
# ftp://ftp.iucr.org/pub/cif_core.dic. The current version number is 2.4.    #
#                                                                            #
# Software is freely available for graphical display of the structure(s) in  #
# this CIF.  For information consult the CIF home page http://www.iucr.org/  #
# cif/home.html                                                              #
#                                                                            #
# This file may be used for bona fide research purposes within the           #
# scientific community so long as proper attribution is given to the journal # 
# article from which it was obtained.                                        #
#                                                                            #
##############################################################################
                                             
data_I
_audit_creation_method     SHELXL97
_chemical_name_systematic
;
{Bis[2-(dicyclohexylphosphino)phenyl]methylsilyl-
\k^3^<i>P</i>,<i>Si</i>,<i>P</i>'}chloridoplatinum(II)
;
_chemical_name_common     ?
_chemical_formula_moiety     'C37 H55 Cl P2 Pt Si'
_chemical_formula_sum     'C37 H55 Cl P2 Pt Si'
_chemical_formula_iupac     '[Pt (C37 H55 P2 Si) Cl]'
_chemical_formula_weight     820.38
_chemical_melting_point     ?
_symmetry_cell_setting     monoclinic
_symmetry_space_group_name_H-M     'P 21/c'
_symmetry_space_group_name_Hall     '-P 2ybc'
loop_
    _symmetry_equiv_pos_as_xyz
    'x, y, z'
    '-x, y+1/2, -z+1/2'
    '-x, -y, -z'
    'x, -y-1/2, z-1/2'
_cell_length_a     13.104(3)
_cell_length_b     16.579(3)
_cell_length_c     17.770(4)
_cell_angle_alpha     90.00
_cell_angle_beta     108.97(3)
_cell_angle_gamma     90.00
_cell_volume     3650.9(15)
_cell_formula_units_Z     4
_cell_measurement_reflns_used     8404
_cell_measurement_theta_min     3.02
_cell_measurement_theta_max     27.52
_cell_measurement_temperature     153(2)
_exptl_crystal_description     block
_exptl_crystal_colour     colorless
_exptl_crystal_size_max     0.48
_exptl_crystal_size_mid     0.40
_exptl_crystal_size_min     0.40
_exptl_crystal_density_diffrn     1.493
_exptl_crystal_density_meas     ?
_exptl_crystal_density_method     'not measured'
_exptl_crystal_F_000     1664
_exptl_absorpt_coefficient_mu     4.061
_exptl_absorpt_correction_type     multi-scan
_exptl_absorpt_process_details     '(SADABS; Sheldrick, 1996)'
_exptl_absorpt_correction_T_min     0.120
_exptl_absorpt_correction_T_max     0.200
_diffrn_ambient_temperature     153(2)
_diffrn_radiation_type     MoK\a
_diffrn_radiation_wavelength     0.71073
_diffrn_radiation_source     'fine-focus sealed tube'
_diffrn_radiation_monochromator     graphite
_diffrn_measurement_device_type     'Bruker SMART APEX CCD area-detector'
_diffrn_measurement_method     '\f and \w scans'
_diffrn_detector_area_resol_mean     ?
_diffrn_reflns_number     36373
_diffrn_reflns_av_R_equivalents     0.0354
_diffrn_reflns_av_sigmaI/netI     0.0322
_diffrn_reflns_theta_min     1.64
_diffrn_reflns_theta_max     27.52
_diffrn_reflns_theta_full     27.52
_diffrn_measured_fraction_theta_max     0.996
_diffrn_measured_fraction_theta_full     0.996
_diffrn_reflns_limit_h_min     -16
_diffrn_reflns_limit_h_max     17
_diffrn_reflns_limit_k_min     -21
_diffrn_reflns_limit_k_max     21
_diffrn_reflns_limit_l_min     -23
_diffrn_reflns_limit_l_max     23
_diffrn_standards_number     ?
_diffrn_standards_interval_count     ?
_diffrn_standards_interval_time     ?
_diffrn_standards_decay_%     ?
_reflns_number_total     8374
_reflns_number_gt     7059
_reflns_threshold_expression     I>2\s(I)
_refine_ls_structure_factor_coef     Fsqd
_refine_ls_matrix_type     full
_refine_ls_R_factor_all     0.0250
_refine_ls_R_factor_gt     0.0197
_refine_ls_wR_factor_gt     0.0466
_refine_ls_wR_factor_ref     0.0473
_refine_ls_goodness_of_fit_ref     0.969
_refine_ls_restrained_S_all     0.969
_refine_ls_number_reflns     8374
_refine_ls_number_parameters     380
_refine_ls_number_restraints     0
_refine_ls_hydrogen_treatment     constr
_refine_ls_weighting_scheme     calc
_refine_ls_weighting_details
               'calc w = 1/[\s^2^(Fo^2^)+(0.0241P)^2^] where P=(Fo^2^+2Fc^2^)/3'
_atom_sites_solution_hydrogens     geom
_atom_sites_solution_primary     direct
_atom_sites_solution_secondary     difmap
_refine_ls_shift/su_max     0.003
_refine_ls_shift/su_mean     0.000
_refine_diff_density_max     0.998
_refine_diff_density_min     -0.549
_refine_ls_extinction_method     none
_refine_ls_extinction_coef     ?
loop_
    _atom_type_symbol
    _atom_type_description
    _atom_type_scat_dispersion_real
    _atom_type_scat_dispersion_imag
    _atom_type_scat_source
    'C' 'C' 0.0033 0.0016
                         'International Tables Vol C Tables 4.2.6.8 and 6.1.1.4'
    'H' 'H' 0.0000 0.0000
                         'International Tables Vol C Tables 4.2.6.8 and 6.1.1.4'
    'Si' 'Si' 0.0817 0.0704
                         'International Tables Vol C Tables 4.2.6.8 and 6.1.1.4'
    'P' 'P' 0.1023 0.0942
                         'International Tables Vol C Tables 4.2.6.8 and 6.1.1.4'
    'Cl' 'Cl' 0.1484 0.1585
                         'International Tables Vol C Tables 4.2.6.8 and 6.1.1.4'
    'Pt' 'Pt' -1.7033 8.3905
                         'International Tables Vol C Tables 4.2.6.8 and 6.1.1.4'
_computing_data_collection     'SMART (Bruker, 2007)'
_computing_cell_refinement     'SAINT (Bruker, 2007)'
_computing_data_reduction     'SAINT (Bruker, 2007)'
_computing_structure_solution     'SHELXS97 (Sheldrick, 2008)'
_computing_structure_refinement     'SHELXL97 (Sheldrick, 2008)'
_computing_molecular_graphics     'SHELXTL (Sheldrick, 2008)'
_computing_publication_material     'SHELXTL (Sheldrick, 2008)'
loop_
    _atom_site_type_symbol
    _atom_site_label
    _atom_site_fract_x
    _atom_site_fract_y
    _atom_site_fract_z
    _atom_site_U_iso_or_equiv
    _atom_site_adp_type
    _atom_site_calc_flag
    _atom_site_refinement_flags
    _atom_site_occupancy
    _atom_site_disorder_assembly
    _atom_site_disorder_group
    Si Si1 0.79709(6) 0.29114(4) 0.75245(4) 0.02238(15) Uani d . 1 . .
    C C1 0.8794(2) 0.38510(15) 0.79101(16) 0.0312(6) Uani d . 1 . .
    H H9 0.9530 0.3703 0.8182 0.047 Uiso calc R 1 . .
    H H10 0.8507 0.4127 0.8272 0.047 Uiso calc R 1 . .
    H H11 0.8762 0.4200 0.7472 0.047 Uiso calc R 1 . .
    C C2 0.6609(2) 0.33576(15) 0.69588(15) 0.0258(6) Uani d . 1 . .
    C C3 0.6388(2) 0.38438(17) 0.62824(16) 0.0383(7) Uani d . 1 . .
    H H1 0.6903 0.3894 0.6028 0.046 Uiso calc R 1 . .
    C C4 0.5422(3) 0.42510(19) 0.59835(18) 0.0459(8) Uani d . 1 . .
    H H2 0.5281 0.4550 0.5518 0.055 Uiso calc R 1 . .
    C C5 0.4668(2) 0.42180(17) 0.63697(16) 0.0371(7) Uani d . 1 . .
    H H3 0.4031 0.4511 0.6178 0.045 Uiso calc R 1 . .
    C C6 0.4859(2) 0.37465(15) 0.70450(15) 0.0291(6) Uani d . 1 . .
    H H4 0.4351 0.3724 0.7307 0.035 Uiso calc R 1 . .
    C C7 0.5818(2) 0.33037(15) 0.73334(14) 0.0236(5) Uani d . 1 . .
    C C8 0.8674(2) 0.23542(15) 0.69018(14) 0.0242(5) Uani d . 1 . .
    C C9 0.8662(2) 0.25752(16) 0.61413(15) 0.0284(6) Uani d . 1 . .
    H H5 0.8272 0.3027 0.5900 0.034 Uiso calc R 1 . .
    C C10 0.9217(2) 0.21384(17) 0.57387(16) 0.0341(7) Uani d . 1 . .
    H H6 0.9181 0.2288 0.5226 0.041 Uiso calc R 1 . .
    C C11 0.9826(2) 0.14780(19) 0.60967(16) 0.0367(7) Uani d . 1 . .
    H H7 1.0214 0.1190 0.5831 0.044 Uiso calc R 1 . .
    C C12 0.9855(2) 0.12458(17) 0.68555(16) 0.0313(6) Uani d . 1 . .
    H H8 1.0269 0.0804 0.7098 0.038 Uiso calc R 1 . .
    C C13 0.92692(19) 0.16711(16) 0.72559(14) 0.0236(5) Uani d . 1 . .
    P P1 0.61006(5) 0.26215(4) 0.81899(4) 0.01969(13) Uani d . 1 . .
    P P2 0.91721(5) 0.13477(4) 0.82203(4) 0.02147(14) Uani d . 1 . .
    Pt Pt1 0.773705(7) 0.200163(5) 0.841596(5) 0.01795(3) Uani d . 1 . .
    Cl Cl1 0.74599(5) 0.10572(4) 0.93994(3) 0.02439(13) Uani d . 1 . .
    C C14 0.50326(19) 0.18463(14) 0.78938(14) 0.0217(5) Uani d . 1 . .
    H H52 0.5189 0.1456 0.8331 0.026 Uiso calc R 1 . .
    C C15 0.3878(2) 0.21183(16) 0.77279(18) 0.0338(6) Uani d . 1 . .
    H H12 0.3691 0.2507 0.7297 0.041 Uiso calc R 1 . .
    H H13 0.3810 0.2382 0.8197 0.041 Uiso calc R 1 . .
    C C16 0.3096(2) 0.14051(18) 0.75032(18) 0.0387(7) Uani d . 1 . .
    H H14 0.3256 0.1030 0.7945 0.046 Uiso calc R 1 . .
    H H15 0.2363 0.1597 0.7395 0.046 Uiso calc R 1 . .
    C C17 0.3191(2) 0.09773(18) 0.67749(17) 0.0400(7) Uani d . 1 . .
    H H16 0.2704 0.0519 0.6648 0.048 Uiso calc R 1 . .
    H H17 0.2984 0.1343 0.6324 0.048 Uiso calc R 1 . .
    C C18 0.4322(2) 0.06942(18) 0.69221(19) 0.0434(8) Uani d . 1 . .
    H H18 0.4378 0.0447 0.6442 0.052 Uiso calc R 1 . .
    H H19 0.4502 0.0290 0.7339 0.052 Uiso calc R 1 . .
    C C19 0.5119(2) 0.13911(17) 0.71671(16) 0.0317(6) Uani d . 1 . .
    H H20 0.4987 0.1764 0.6725 0.038 Uiso calc R 1 . .
    H H21 0.5846 0.1183 0.7287 0.038 Uiso calc R 1 . .
    C C20 0.5814(2) 0.32223(15) 0.89640(15) 0.0262(6) Uani d . 1 . .
    H H53 0.5119 0.3491 0.8720 0.031 Uiso calc R 1 . .
    C C21 0.6675(2) 0.38825(16) 0.92785(16) 0.0315(6) Uani d . 1 . .
    H H22 0.6709 0.4219 0.8841 0.038 Uiso calc R 1 . .
    H H23 0.7376 0.3635 0.9519 0.038 Uiso calc R 1 . .
    C C22 0.6391(3) 0.44040(17) 0.99003(17) 0.0410(7) Uani d . 1 . .
    H H24 0.6953 0.4803 1.0112 0.049 Uiso calc R 1 . .
    H H25 0.5720 0.4688 0.9645 0.049 Uiso calc R 1 . .
    C C23 0.6275(2) 0.39036(18) 1.05693(16) 0.0388(7) Uani d . 1 . .
    H H26 0.6051 0.4245 1.0930 0.047 Uiso calc R 1 . .
    H H27 0.6969 0.3670 1.0864 0.047 Uiso calc R 1 . .
    C C24 0.5450(3) 0.32308(18) 1.02620(17) 0.0395(7) Uani d . 1 . .
    H H28 0.4740 0.3466 1.0025 0.047 Uiso calc R 1 . .
    H H29 0.5431 0.2897 1.0705 0.047 Uiso calc R 1 . .
    C C25 0.5719(2) 0.27061(17) 0.96458(16) 0.0335(6) Uani d . 1 . .
    H H30 0.6394 0.2425 0.9895 0.040 Uiso calc R 1 . .
    H H31 0.5157 0.2306 0.9441 0.040 Uiso calc R 1 . .
    C C26 1.0505(2) 0.14993(17) 0.89855(15) 0.0288(6) Uani d . 1 . .
    H H54 1.0436 0.1302 0.9486 0.035 Uiso calc R 1 . .
    C C27 1.1442(2) 0.1034(2) 0.88627(16) 0.0391(7) Uani d . 1 . .
    H H32 1.1545 0.1208 0.8371 0.047 Uiso calc R 1 . .
    H H33 1.1272 0.0463 0.8817 0.047 Uiso calc R 1 . .
    C C28 1.2483(2) 0.1173(2) 0.95581(19) 0.0495(9) Uani d . 1 . .
    H H34 1.2405 0.0942 1.0038 0.059 Uiso calc R 1 . .
    H H35 1.3074 0.0897 0.9450 0.059 Uiso calc R 1 . .
    C C29 1.2751(2) 0.2056(2) 0.96936(19) 0.0505(9) Uani d . 1 . .
    H H36 1.2933 0.2268 0.9245 0.061 Uiso calc R 1 . .
    H H37 1.3378 0.2118 1.0166 0.061 Uiso calc R 1 . .
    C C30 1.1819(2) 0.2537(2) 0.97950(17) 0.0452(8) Uani d . 1 . .
    H H38 1.1999 0.3106 0.9826 0.054 Uiso calc R 1 . .
    H H39 1.1713 0.2383 1.0291 0.054 Uiso calc R 1 . .
    C C31 1.0772(2) 0.24003(18) 0.91103(15) 0.0327(6) Uani d . 1 . .
    H H40 1.0840 0.2627 0.8626 0.039 Uiso calc R 1 . .
    H H41 1.0186 0.2677 0.9224 0.039 Uiso calc R 1 . .
    C C32 0.90420(19) 0.02456(15) 0.80991(14) 0.0239(5) Uani d . 1 . .
    H H55 0.9576 0.0076 0.7852 0.029 Uiso calc R 1 . .
    C C33 0.9287(2) -0.02323(15) 0.88762(15) 0.0285(6) Uani d . 1 . .
    H H42 0.9990 -0.0082 0.9239 0.034 Uiso calc R 1 . .
    H H43 0.8750 -0.0113 0.9129 0.034 Uiso calc R 1 . .
    C C34 0.9270(2) -0.11266(17) 0.86878(17) 0.0351(7) Uani d . 1 . .
    H H44 0.9416 -0.1433 0.9177 0.042 Uiso calc R 1 . .
    H H45 0.9835 -0.1245 0.8463 0.042 Uiso calc R 1 . .
    C C35 0.8189(2) -0.13878(17) 0.81058(18) 0.0391(7) Uani d . 1 . .
    H H46 0.7635 -0.1328 0.8354 0.047 Uiso calc R 1 . .
    H H47 0.8225 -0.1953 0.7976 0.047 Uiso calc R 1 . .
    C C36 0.7884(2) -0.08889(16) 0.73421(17) 0.0365(7) Uani d . 1 . .
    H H48 0.8372 -0.1015 0.7050 0.044 Uiso calc R 1 . .
    H H49 0.7159 -0.1031 0.7010 0.044 Uiso calc R 1 . .
    C C37 0.7934(2) 0.00123(15) 0.75192(15) 0.0275(6) Uani d . 1 . .
    H H50 0.7379 0.0153 0.7748 0.033 Uiso calc R 1 . .
    H H51 0.7797 0.0312 0.7028 0.033 Uiso calc R 1 . .
loop_
    _atom_site_aniso_label
    _atom_site_aniso_U_11
    _atom_site_aniso_U_22
    _atom_site_aniso_U_33
    _atom_site_aniso_U_12
    _atom_site_aniso_U_13
    _atom_site_aniso_U_23
    Si1 0.0229(4) 0.0234(4) 0.0197(3) -0.0075(3) 0.0055(3) 0.0016(3)
    C1 0.0347(16) 0.0268(14) 0.0318(14) -0.0124(12) 0.0105(12) -0.0021(12)
    C2 0.0263(14) 0.0236(13) 0.0234(13) -0.0072(11) 0.0025(11) 0.0038(11)
    C3 0.0382(17) 0.0409(17) 0.0336(15) -0.0076(14) 0.0087(13) 0.0117(13)
    C4 0.0450(19) 0.0461(19) 0.0362(17) -0.0073(15) -0.0012(15) 0.0230(14)
    C5 0.0279(16) 0.0321(16) 0.0380(16) -0.0043(12) -0.0076(13) 0.0108(13)
    C6 0.0250(14) 0.0227(14) 0.0325(14) -0.0067(11) -0.0005(12) 0.0021(11)
    C7 0.0269(14) 0.0192(12) 0.0198(12) -0.0066(11) 0.0008(11) 0.0014(10)
    C8 0.0218(13) 0.0264(13) 0.0233(13) -0.0145(11) 0.0057(11) -0.0043(11)
    C9 0.0298(15) 0.0296(15) 0.0245(13) -0.0153(12) 0.0068(12) -0.0017(11)
    C10 0.0440(18) 0.0397(17) 0.0207(13) -0.0213(14) 0.0135(13) -0.0062(12)
    C11 0.0377(17) 0.0468(18) 0.0320(15) -0.0157(14) 0.0200(14) -0.0129(14)
    C12 0.0265(15) 0.0388(16) 0.0294(14) -0.0083(12) 0.0101(12) -0.0049(12)
    C13 0.0180(13) 0.0298(14) 0.0222(12) -0.0105(11) 0.0054(10) -0.0036(11)
    P1 0.0205(3) 0.0193(3) 0.0179(3) -0.0017(3) 0.0045(3) 0.0005(2)
    P2 0.0151(3) 0.0279(3) 0.0203(3) -0.0040(3) 0.0043(3) 0.0009(3)
    Pt1 0.01686(5) 0.02063(5) 0.01516(5) -0.00361(4) 0.00354(3) 0.00086(4)
    Cl1 0.0328(3) 0.0227(3) 0.0213(3) 0.0015(3) 0.0137(3) 0.0035(2)
    C14 0.0198(13) 0.0233(13) 0.0198(12) -0.0034(10) 0.0033(10) 0.0037(10)
    C15 0.0257(15) 0.0345(16) 0.0399(16) -0.0010(12) 0.0086(13) -0.0012(13)
    C16 0.0266(15) 0.0383(17) 0.0513(18) -0.0048(13) 0.0128(14) 0.0040(14)
    C17 0.0362(17) 0.0354(16) 0.0436(17) -0.0076(14) 0.0063(14) -0.0053(14)
    C18 0.0410(19) 0.0401(18) 0.0491(19) -0.0130(14) 0.0148(15) -0.0134(15)
    C19 0.0322(16) 0.0340(15) 0.0297(14) -0.0127(12) 0.0113(12) -0.0088(12)
    C20 0.0276(14) 0.0246(13) 0.0255(13) 0.0013(11) 0.0077(11) -0.0014(11)
    C21 0.0408(17) 0.0240(14) 0.0288(14) -0.0044(12) 0.0100(13) -0.0043(11)
    C22 0.048(2) 0.0273(15) 0.0414(17) -0.0023(14) 0.0053(15) -0.0083(13)
    C23 0.0417(18) 0.0408(17) 0.0291(15) 0.0085(14) 0.0050(13) -0.0085(13)
    C24 0.0437(19) 0.0451(18) 0.0312(15) 0.0015(14) 0.0141(14) -0.0079(13)
    C25 0.0352(16) 0.0336(15) 0.0303(14) -0.0012(13) 0.0089(13) -0.0041(12)
    C26 0.0182(13) 0.0439(17) 0.0217(13) -0.0082(12) 0.0031(11) 0.0022(12)
    C27 0.0186(14) 0.061(2) 0.0355(16) -0.0029(14) 0.0061(12) 0.0026(15)
    C28 0.0167(14) 0.078(3) 0.0464(19) -0.0048(16) 0.0004(14) 0.0082(17)
    C29 0.0211(15) 0.084(3) 0.0388(17) -0.0208(16) -0.0005(13) 0.0099(17)
    C30 0.0386(18) 0.059(2) 0.0303(15) -0.0290(16) 0.0009(14) 0.0019(15)
    C31 0.0265(15) 0.0449(17) 0.0237(13) -0.0166(13) 0.0043(12) 0.0004(12)
    C32 0.0157(12) 0.0263(13) 0.0288(13) 0.0015(10) 0.0059(11) 0.0013(11)
    C33 0.0208(14) 0.0318(15) 0.0330(14) 0.0051(11) 0.0087(12) 0.0073(12)
    C34 0.0310(16) 0.0359(16) 0.0424(16) 0.0111(13) 0.0174(13) 0.0140(13)
    C35 0.0387(18) 0.0237(15) 0.058(2) 0.0011(13) 0.0205(16) 0.0021(14)
    C36 0.0301(16) 0.0315(16) 0.0474(18) -0.0021(13) 0.0118(14) -0.0067(13)
    C37 0.0195(13) 0.0262(14) 0.0327(14) -0.0001(11) 0.0030(11) 0.0009(12)
loop_
    _geom_bond_atom_site_label_1
    _geom_bond_atom_site_label_2
    _geom_bond_site_symmetry_2
    _geom_bond_distance
    _geom_bond_publ_flag
    Si1 C2 . 1.891(3) ?
    Si1 C1 . 1.892(3) ?
    Si1 C8 . 1.894(3) ?
    Pt1 Si1 . 2.2790(7) y
    C1 H9 . 0.9600 ?
    C1 H10 . 0.9600 ?
    C1 H11 . 0.9600 ?
    C2 C3 . 1.397(4) ?
    C2 C7 . 1.405(4) ?
    C3 C4 . 1.379(4) ?
    C3 H1 . 0.9300 ?
    C4 C5 . 1.376(4) ?
    C4 H2 . 0.9300 ?
    C5 C6 . 1.385(4) ?
    C5 H3 . 0.9300 ?
    C6 C7 . 1.401(4) ?
    C6 H4 . 0.9300 ?
    C7 P1 . 1.835(2) ?
    C8 C9 . 1.396(3) ?
    C8 C13 . 1.403(4) ?
    C9 C10 . 1.379(4) ?
    C9 H5 . 0.9300 ?
    C10 C11 . 1.382(4) ?
    C10 H6 . 0.9300 ?
    C11 C12 . 1.391(4) ?
    C11 H7 . 0.9300 ?
    C12 C13 . 1.396(4) ?
    C12 H8 . 0.9300 ?
    C13 P2 . 1.839(2) ?
    P1 C20 . 1.833(3) ?
    P1 C14 . 1.846(2) ?
    Pt1 P1 . 2.2925(8) y
    P2 C32 . 1.841(3) ?
    P2 C26 . 1.849(3) ?
    Pt1 P2 . 2.2929(7) y
    Pt1 Cl1 . 2.4597(7) y
    C14 C15 . 1.513(4) ?
    C14 C19 . 1.531(3) ?
    C14 H52 . 0.9800 ?
    C15 C16 . 1.530(4) ?
    C15 H12 . 0.9700 ?
    C15 H13 . 0.9700 ?
    C16 C17 . 1.516(4) ?
    C16 H14 . 0.9700 ?
    C16 H15 . 0.9700 ?
    C17 C18 . 1.495(4) ?
    C17 H16 . 0.9700 ?
    C17 H17 . 0.9700 ?
    C18 C19 . 1.523(4) ?
    C18 H18 . 0.9700 ?
    C18 H19 . 0.9700 ?
    C19 H20 . 0.9700 ?
    C19 H21 . 0.9700 ?
    C20 C25 . 1.521(4) ?
    C20 C21 . 1.540(4) ?
    C20 H53 . 0.9800 ?
    C21 C22 . 1.541(4) ?
    C21 H22 . 0.9700 ?
    C21 H23 . 0.9700 ?
    C22 C23 . 1.497(4) ?
    C22 H24 . 0.9700 ?
    C22 H25 . 0.9700 ?
    C23 C24 . 1.526(4) ?
    C23 H26 . 0.9700 ?
    C23 H27 . 0.9700 ?
    C24 C25 . 1.527(4) ?
    C24 H28 . 0.9700 ?
    C24 H29 . 0.9700 ?
    C25 H30 . 0.9700 ?
    C25 H31 . 0.9700 ?
    C26 C27 . 1.524(4) ?
    C26 C31 . 1.534(4) ?
    C26 H54 . 0.9800 ?
    C27 C28 . 1.532(4) ?
    C27 H32 . 0.9700 ?
    C27 H33 . 0.9700 ?
    C28 C29 . 1.507(4) ?
    C28 H34 . 0.9700 ?
    C28 H35 . 0.9700 ?
    C29 C30 . 1.518(5) ?
    C29 H36 . 0.9700 ?
    C29 H37 . 0.9700 ?
    C30 C31 . 1.526(4) ?
    C30 H38 . 0.9700 ?
    C30 H39 . 0.9700 ?
    C31 H40 . 0.9700 ?
    C31 H41 . 0.9700 ?
    C32 C37 . 1.532(3) ?
    C32 C33 . 1.533(3) ?
    C32 H55 . 0.9800 ?
    C33 C34 . 1.519(4) ?
    C33 H42 . 0.9700 ?
    C33 H43 . 0.9700 ?
    C34 C35 . 1.520(4) ?
    C34 H44 . 0.9700 ?
    C34 H45 . 0.9700 ?
    C35 C36 . 1.527(4) ?
    C35 H46 . 0.9700 ?
    C35 H47 . 0.9700 ?
    C36 C37 . 1.524(4) ?
    C36 H48 . 0.9700 ?
    C36 H49 . 0.9700 ?
    C37 H50 . 0.9700 ?
    C37 H51 . 0.9700 ?
loop_
    _geom_angle_atom_site_label_1
    _geom_angle_atom_site_label_2
    _geom_angle_atom_site_label_3
    _geom_angle_site_symmetry_1
    _geom_angle_site_symmetry_3
    _geom_angle
    _geom_angle_publ_flag
    C2 Si1 C1 . . 101.47(12) ?
    C2 Si1 C8 . . 115.74(12) ?
    C1 Si1 C8 . . 106.56(12) ?
    C2 Si1 Pt1 . . 108.15(8) ?
    C1 Si1 Pt1 . . 118.87(9) ?
    C8 Si1 Pt1 . . 106.50(8) ?
    Si1 C1 H9 . . 109.5 ?
    Si1 C1 H10 . . 109.5 ?
    H9 C1 H10 . . 109.5 ?
    Si1 C1 H11 . . 109.5 ?
    H9 C1 H11 . . 109.5 ?
    H10 C1 H11 . . 109.5 ?
    C3 C2 C7 . . 117.8(3) ?
    C3 C2 Si1 . . 125.4(2) ?
    C7 C2 Si1 . . 115.93(18) ?
    C4 C3 C2 . . 121.4(3) ?
    C4 C3 H1 . . 119.3 ?
    C2 C3 H1 . . 119.3 ?
    C5 C4 C3 . . 120.4(3) ?
    C5 C4 H2 . . 119.8 ?
    C3 C4 H2 . . 119.8 ?
    C4 C5 C6 . . 119.8(3) ?
    C4 C5 H3 . . 120.1 ?
    C6 C5 H3 . . 120.1 ?
    C5 C6 C7 . . 120.1(3) ?
    C5 C6 H4 . . 120.0 ?
    C7 C6 H4 . . 120.0 ?
    C6 C7 C2 . . 120.4(2) ?
    C6 C7 P1 . . 122.8(2) ?
    C2 C7 P1 . . 116.83(19) ?
    C9 C8 C13 . . 118.4(2) ?
    C9 C8 Si1 . . 125.7(2) ?
    C13 C8 Si1 . . 115.90(18) ?
    C10 C9 C8 . . 121.5(3) ?
    C10 C9 H5 . . 119.2 ?
    C8 C9 H5 . . 119.2 ?
    C9 C10 C11 . . 120.0(2) ?
    C9 C10 H6 . . 120.0 ?
    C11 C10 H6 . . 120.0 ?
    C10 C11 C12 . . 119.7(3) ?
    C10 C11 H7 . . 120.2 ?
    C12 C11 H7 . . 120.2 ?
    C11 C12 C13 . . 120.5(3) ?
    C11 C12 H8 . . 119.7 ?
    C13 C12 H8 . . 119.7 ?
    C12 C13 C8 . . 119.8(2) ?
    C12 C13 P2 . . 122.9(2) ?
    C8 C13 P2 . . 117.15(19) ?
    C20 P1 C7 . . 104.61(12) ?
    C20 P1 C14 . . 105.71(12) ?
    C7 P1 C14 . . 105.24(11) ?
    C20 P1 Pt1 . . 121.34(9) ?
    C7 P1 Pt1 . . 110.28(9) ?
    C14 P1 Pt1 . . 108.49(8) ?
    C13 P2 C32 . . 102.25(12) ?
    C13 P2 C26 . . 108.10(11) ?
    C32 P2 C26 . . 104.49(12) ?
    C13 P2 Pt1 . . 108.18(9) ?
    C32 P2 Pt1 . . 115.95(8) ?
    C26 P2 Pt1 . . 116.71(9) ?
    Si1 Pt1 P1 . . 84.89(3) y
    Si1 Pt1 P2 . . 84.57(3) y
    P1 Pt1 P2 . . 162.15(2) y
    Si1 Pt1 Cl1 . . 178.03(2) y
    P1 Pt1 Cl1 . . 93.68(3) y
    P2 Pt1 Cl1 . . 97.15(3) y
    C15 C14 C19 . . 109.0(2) ?
    C15 C14 P1 . . 117.74(18) ?
    C19 C14 P1 . . 109.06(17) ?
    C15 C14 H52 . . 106.8 ?
    C19 C14 H52 . . 106.8 ?
    P1 C14 H52 . . 106.8 ?
    C14 C15 C16 . . 111.3(2) ?
    C14 C15 H12 . . 109.4 ?
    C16 C15 H12 . . 109.4 ?
    C14 C15 H13 . . 109.4 ?
    C16 C15 H13 . . 109.4 ?
    H12 C15 H13 . . 108.0 ?
    C17 C16 C15 . . 110.5(2) ?
    C17 C16 H14 . . 109.5 ?
    C15 C16 H14 . . 109.5 ?
    C17 C16 H15 . . 109.5 ?
    C15 C16 H15 . . 109.5 ?
    H14 C16 H15 . . 108.1 ?
    C18 C17 C16 . . 110.5(2) ?
    C18 C17 H16 . . 109.6 ?
    C16 C17 H16 . . 109.6 ?
    C18 C17 H17 . . 109.6 ?
    C16 C17 H17 . . 109.6 ?
    H16 C17 H17 . . 108.1 ?
    C17 C18 C19 . . 111.1(3) ?
    C17 C18 H18 . . 109.4 ?
    C19 C18 H18 . . 109.4 ?
    C17 C18 H19 . . 109.4 ?
    C19 C18 H19 . . 109.4 ?
    H18 C18 H19 . . 108.0 ?
    C18 C19 C14 . . 112.5(2) ?
    C18 C19 H20 . . 109.1 ?
    C14 C19 H20 . . 109.1 ?
    C18 C19 H21 . . 109.1 ?
    C14 C19 H21 . . 109.1 ?
    H20 C19 H21 . . 107.8 ?
    C25 C20 C21 . . 110.5(2) ?
    C25 C20 P1 . . 112.44(18) ?
    C21 C20 P1 . . 110.72(18) ?
    C25 C20 H53 . . 107.6 ?
    C21 C20 H53 . . 107.6 ?
    P1 C20 H53 . . 107.6 ?
    C20 C21 C22 . . 109.9(2) ?
    C20 C21 H22 . . 109.7 ?
    C22 C21 H22 . . 109.7 ?
    C20 C21 H23 . . 109.7 ?
    C22 C21 H23 . . 109.7 ?
    H22 C21 H23 . . 108.2 ?
    C23 C22 C21 . . 111.6(2) ?
    C23 C22 H24 . . 109.3 ?
    C21 C22 H24 . . 109.3 ?
    C23 C22 H25 . . 109.3 ?
    C21 C22 H25 . . 109.3 ?
    H24 C22 H25 . . 108.0 ?
    C22 C23 C24 . . 111.3(2) ?
    C22 C23 H26 . . 109.4 ?
    C24 C23 H26 . . 109.4 ?
    C22 C23 H27 . . 109.4 ?
    C24 C23 H27 . . 109.4 ?
    H26 C23 H27 . . 108.0 ?
    C23 C24 C25 . . 111.8(3) ?
    C23 C24 H28 . . 109.3 ?
    C25 C24 H28 . . 109.3 ?
    C23 C24 H29 . . 109.3 ?
    C25 C24 H29 . . 109.3 ?
    H28 C24 H29 . . 107.9 ?
    C20 C25 C24 . . 110.4(2) ?
    C20 C25 H30 . . 109.6 ?
    C24 C25 H30 . . 109.6 ?
    C20 C25 H31 . . 109.6 ?
    C24 C25 H31 . . 109.6 ?
    H30 C25 H31 . . 108.1 ?
    C27 C26 C31 . . 110.9(2) ?
    C27 C26 P2 . . 115.99(19) ?
    C31 C26 P2 . . 110.80(18) ?
    C27 C26 H54 . . 106.1 ?
    C31 C26 H54 . . 106.1 ?
    P2 C26 H54 . . 106.1 ?
    C26 C27 C28 . . 110.9(2) ?
    C26 C27 H32 . . 109.5 ?
    C28 C27 H32 . . 109.5 ?
    C26 C27 H33 . . 109.5 ?
    C28 C27 H33 . . 109.5 ?
    H32 C27 H33 . . 108.0 ?
    C29 C28 C27 . . 112.0(3) ?
    C29 C28 H34 . . 109.2 ?
    C27 C28 H34 . . 109.2 ?
    C29 C28 H35 . . 109.2 ?
    C27 C28 H35 . . 109.2 ?
    H34 C28 H35 . . 107.9 ?
    C28 C29 C30 . . 112.0(2) ?
    C28 C29 H36 . . 109.2 ?
    C30 C29 H36 . . 109.2 ?
    C28 C29 H37 . . 109.2 ?
    C30 C29 H37 . . 109.2 ?
    H36 C29 H37 . . 107.9 ?
    C29 C30 C31 . . 112.2(3) ?
    C29 C30 H38 . . 109.2 ?
    C31 C30 H38 . . 109.2 ?
    C29 C30 H39 . . 109.2 ?
    C31 C30 H39 . . 109.2 ?
    H38 C30 H39 . . 107.9 ?
    C30 C31 C26 . . 111.3(2) ?
    C30 C31 H40 . . 109.4 ?
    C26 C31 H40 . . 109.4 ?
    C30 C31 H41 . . 109.4 ?
    C26 C31 H41 . . 109.4 ?
    H40 C31 H41 . . 108.0 ?
    C37 C32 C33 . . 110.5(2) ?
    C37 C32 P2 . . 111.14(17) ?
    C33 C32 P2 . . 115.04(17) ?
    C37 C32 H55 . . 106.5 ?
    C33 C32 H55 . . 106.5 ?
    P2 C32 H55 . . 106.5 ?
    C34 C33 C32 . . 108.8(2) ?
    C34 C33 H42 . . 109.9 ?
    C32 C33 H42 . . 109.9 ?
    C34 C33 H43 . . 109.9 ?
    C32 C33 H43 . . 109.9 ?
    H42 C33 H43 . . 108.3 ?
    C33 C34 C35 . . 111.8(2) ?
    C33 C34 H44 . . 109.2 ?
    C35 C34 H44 . . 109.2 ?
    C33 C34 H45 . . 109.2 ?
    C35 C34 H45 . . 109.2 ?
    H44 C34 H45 . . 107.9 ?
    C34 C35 C36 . . 111.6(2) ?
    C34 C35 H46 . . 109.3 ?
    C36 C35 H46 . . 109.3 ?
    C34 C35 H47 . . 109.3 ?
    C36 C35 H47 . . 109.3 ?
    H46 C35 H47 . . 108.0 ?
    C37 C36 C35 . . 111.5(2) ?
    C37 C36 H48 . . 109.3 ?
    C35 C36 H48 . . 109.3 ?
    C37 C36 H49 . . 109.3 ?
    C35 C36 H49 . . 109.3 ?
    H48 C36 H49 . . 108.0 ?
    C36 C37 C32 . . 110.7(2) ?
    C36 C37 H50 . . 109.5 ?
    C32 C37 H50 . . 109.5 ?
    C36 C37 H51 . . 109.5 ?
    C32 C37 H51 . . 109.5 ?
    H50 C37 H51 . . 108.1 ?
loop_
    _geom_torsion_atom_site_label_1
    _geom_torsion_atom_site_label_2
    _geom_torsion_atom_site_label_3
    _geom_torsion_atom_site_label_4
    _geom_torsion_site_symmetry_1
    _geom_torsion_site_symmetry_2
    _geom_torsion_site_symmetry_3
    _geom_torsion_site_symmetry_4
    _geom_torsion
    _geom_torsion_publ_flag
    C1 Si1 C2 C3 . . . . 64.5(3) ?
    C8 Si1 C2 C3 . . . . -50.4(3) ?
    Pt1 Si1 C2 C3 . . . . -169.7(2) ?
    C1 Si1 C2 C7 . . . . -104.1(2) ?
    C8 Si1 C2 C7 . . . . 140.99(19) ?
    Pt1 Si1 C2 C7 . . . . 21.7(2) ?
    C7 C2 C3 C4 . . . . -0.8(4) ?
    Si1 C2 C3 C4 . . . . -169.2(2) ?
    C2 C3 C4 C5 . . . . 3.1(5) ?
    C3 C4 C5 C6 . . . . -2.6(5) ?
    C4 C5 C6 C7 . . . . -0.1(4) ?
    C5 C6 C7 C2 . . . . 2.4(4) ?
    C5 C6 C7 P1 . . . . -176.5(2) ?
    C3 C2 C7 C6 . . . . -2.0(4) ?
    Si1 C2 C7 C6 . . . . 167.58(19) ?
    C3 C2 C7 P1 . . . . 177.00(19) ?
    Si1 C2 C7 P1 . . . . -13.5(3) ?
    C2 Si1 C8 C9 . . . . 37.3(2) ?
    C1 Si1 C8 C9 . . . . -74.6(2) ?
    Pt1 Si1 C8 C9 . . . . 157.52(19) ?
    C2 Si1 C8 C13 . . . . -144.02(18) ?
    C1 Si1 C8 C13 . . . . 104.1(2) ?
    Pt1 Si1 C8 C13 . . . . -23.8(2) ?
    C13 C8 C9 C10 . . . . 0.1(4) ?
    Si1 C8 C9 C10 . . . . 178.77(19) ?
    C8 C9 C10 C11 . . . . -1.8(4) ?
    C9 C10 C11 C12 . . . . 1.5(4) ?
    C10 C11 C12 C13 . . . . 0.4(4) ?
    C11 C12 C13 C8 . . . . -2.1(4) ?
    C11 C12 C13 P2 . . . . 174.4(2) ?
    C9 C8 C13 C12 . . . . 1.8(4) ?
    Si1 C8 C13 C12 . . . . -176.97(19) ?
    C9 C8 C13 P2 . . . . -174.89(18) ?
    Si1 C8 C13 P2 . . . . 6.3(3) ?
    C6 C7 P1 C20 . . . . -49.8(2) ?
    C2 C7 P1 C20 . . . . 131.3(2) ?
    C6 C7 P1 C14 . . . . 61.4(2) ?
    C2 C7 P1 C14 . . . . -117.6(2) ?
    C6 C7 P1 Pt1 . . . . 178.19(18) ?
    C2 C7 P1 Pt1 . . . . -0.7(2) ?
    C12 C13 P2 C32 . . . . -39.7(2) ?
    C8 C13 P2 C32 . . . . 136.91(19) ?
    C12 C13 P2 C26 . . . . 70.2(2) ?
    C8 C13 P2 C26 . . . . -113.2(2) ?
    C12 C13 P2 Pt1 . . . . -162.57(19) ?
    C8 C13 P2 Pt1 . . . . 14.0(2) ?
    C2 Si1 Pt1 P1 . . . . -16.37(9) ?
    C1 Si1 Pt1 P1 . . . . 98.44(11) ?
    C8 Si1 Pt1 P1 . . . . -141.38(8) ?
    C2 Si1 Pt1 P2 . . . . 149.20(9) ?
    C1 Si1 Pt1 P2 . . . . -95.99(11) ?
    C8 Si1 Pt1 P2 . . . . 24.19(8) ?
    C20 P1 Pt1 Si1 . . . . -111.73(10) ?
    C7 P1 Pt1 Si1 . . . . 10.95(9) ?
    C14 P1 Pt1 Si1 . . . . 125.73(9) ?
    C20 P1 Pt1 P2 . . . . -165.73(11) ?
    C7 P1 Pt1 P2 . . . . -43.05(12) ?
    C14 P1 Pt1 P2 . . . . 71.72(11) ?
    C20 P1 Pt1 Cl1 . . . . 66.92(10) ?
    C7 P1 Pt1 Cl1 . . . . -170.41(8) ?
    C14 P1 Pt1 Cl1 . . . . -55.63(8) ?
    C13 P2 Pt1 Si1 . . . . -22.03(8) ?
    C32 P2 Pt1 Si1 . . . . -136.12(9) ?
    C26 P2 Pt1 Si1 . . . . 100.07(10) ?
    C13 P2 Pt1 P1 . . . . 32.02(12) ?
    C32 P2 Pt1 P1 . . . . -82.07(12) ?
    C26 P2 Pt1 P1 . . . . 154.11(11) ?
    C13 P2 Pt1 Cl1 . . . . 158.94(8) ?
    C32 P2 Pt1 Cl1 . . . . 44.85(9) ?
    C26 P2 Pt1 Cl1 . . . . -78.97(10) ?
    C20 P1 C14 C15 . . . . 47.3(2) ?
    C7 P1 C14 C15 . . . . -63.1(2) ?
    Pt1 P1 C14 C15 . . . . 178.91(17) ?
    C20 P1 C14 C19 . . . . 172.15(18) ?
    C7 P1 C14 C19 . . . . 61.8(2) ?
    Pt1 P1 C14 C19 . . . . -56.25(18) ?
    C19 C14 C15 C16 . . . . 56.0(3) ?
    P1 C14 C15 C16 . . . . -179.13(19) ?
    C14 C15 C16 C17 . . . . -58.6(3) ?
    C15 C16 C17 C18 . . . . 57.8(3) ?
    C16 C17 C18 C19 . . . . -56.2(3) ?
    C17 C18 C19 C14 . . . . 55.6(3) ?
    C15 C14 C19 C18 . . . . -54.8(3) ?
    P1 C14 C19 C18 . . . . 175.4(2) ?
    C7 P1 C20 C25 . . . . 165.15(19) ?
    C14 P1 C20 C25 . . . . 54.3(2) ?
    Pt1 P1 C20 C25 . . . . -69.5(2) ?
    C7 P1 C20 C21 . . . . -70.7(2) ?
    C14 P1 C20 C21 . . . . 178.52(17) ?
    Pt1 P1 C20 C21 . . . . 54.7(2) ?
    C25 C20 C21 C22 . . . . -57.3(3) ?
    P1 C20 C21 C22 . . . . 177.45(18) ?
    C20 C21 C22 C23 . . . . 56.5(3) ?
    C21 C22 C23 C24 . . . . -55.3(3) ?
    C22 C23 C24 C25 . . . . 55.1(3) ?
    C21 C20 C25 C24 . . . . 57.2(3) ?
    P1 C20 C25 C24 . . . . -178.5(2) ?
    C23 C24 C25 C20 . . . . -55.9(3) ?
    C13 P2 C26 C27 . . . . -60.2(2) ?
    C32 P2 C26 C27 . . . . 48.2(2) ?
    Pt1 P2 C26 C27 . . . . 177.69(17) ?
    C13 P2 C26 C31 . . . . 67.4(2) ?
    C32 P2 C26 C31 . . . . 175.79(17) ?
    Pt1 P2 C26 C31 . . . . -54.71(19) ?
    C31 C26 C27 C28 . . . . 55.7(3) ?
    P2 C26 C27 C28 . . . . -176.7(2) ?
    C26 C27 C28 C29 . . . . -55.5(3) ?
    C27 C28 C29 C30 . . . . 53.9(4) ?
    C28 C29 C30 C31 . . . . -53.1(3) ?
    C29 C30 C31 C26 . . . . 53.7(3) ?
    C27 C26 C31 C30 . . . . -55.1(3) ?
    P2 C26 C31 C30 . . . . 174.6(2) ?
    C13 P2 C32 C37 . . . . -71.31(19) ?
    C26 P2 C32 C37 . . . . 176.08(18) ?
    Pt1 P2 C32 C37 . . . . 46.13(19) ?
    C13 P2 C32 C33 . . . . 162.15(18) ?
    C26 P2 C32 C33 . . . . 49.5(2) ?
    Pt1 P2 C32 C33 . . . . -80.41(18) ?
    C37 C32 C33 C34 . . . . 59.5(3) ?
    P2 C32 C33 C34 . . . . -173.69(17) ?
    C32 C33 C34 C35 . . . . -58.3(3) ?
    C33 C34 C35 C36 . . . . 55.5(3) ?
    C34 C35 C36 C37 . . . . -52.8(3) ?
    C35 C36 C37 C32 . . . . 54.3(3) ?
    C33 C32 C37 C36 . . . . -58.1(3) ?
    P2 C32 C37 C36 . . . . 172.88(18) ?
data_global
_journal_date_recd_electronic     2008-08-26
_journal_date_accepted     2008-09-09
_journal_name_full     'Acta Crystallographica, Section E'
_journal_year     2008
_journal_volume     64
_journal_issue     10
_journal_page_first     m1272
_journal_page_last     m1272
_journal_paper_category     QM
_journal_coeditor_code     HY2153
_publ_contact_author_name     'Yong Hua Li'
_publ_contact_author_address
;
Ordered Matter Science Research Center
College of Chemistry and Chemical Engineering
Southeast University
Nanjing 211189
People's Republic of China
;
_publ_contact_author_email     liyhnju@hotmail.com
_publ_contact_author_fax     ?
_publ_contact_author_phone     ?
_publ_section_title
;\
{Bis[2-(dicyclohexylphosphino)phenyl]methylsilyl-\k^3^<i>P</i>,<i>Si</i>,\
<i>P</i>'}chloridoplatinum(II)
;
loop_
    _publ_author_name
    _publ_author_address
    'Li, Yong-Hua'
;
Ordered Matter Science Research Center
College of Chemistry and Chemical Engineering
Southeast University
Nanjing 211189
People's Republic of China
;
    'Zhang, Yuan'
;
Ordered Matter Science Research Center
College of Chemistry and Chemical Engineering
Southeast University
Nanjing 211189
People's Republic of China
;
    'Zhao, Min-Min'
;
Ordered Matter Science Research Center
College of Chemistry and Chemical Engineering
Southeast University
Nanjing 211189
People's Republic of China
;
    'Li, Xian'
;
Ordered Matter Science Research Center
College of Chemistry and Chemical Engineering
Southeast University
Nanjing 211189
People's Republic of China
;
