# Supplementary material for: {Bis[2-(dicyclo­hexyl­phosphino)phen­yl]methyl­silyl-κ3 P,Si,P′}chloridoplatinum(II)
Source: Acta Crystallogr Sect E Struct Rep Online. 2008 Sep 17;64(Pt 10):m1272. doi: 10.1107/S1600536808028857 (PMC2959269; doi:10.1107/S1600536808028857)
Supplement: Supplementary file 2 [file e-64-m1272-Isup2.hkl]

# 
# h,k,l, Fc-squared, Fo-squared, sigma(Fo-squared) and status flag 
# 
data_I
_shelx_title ' mono in P2(1)/c' 
_shelx_refln_list_code          4 
_shelx_F_calc_maximum      438.74 
_exptl_crystal_F_000      1664.00 
_reflns_d_resolution_high  0.7691 
 
loop_ 
 _symmetry_equiv_pos_as_xyz 
 'x, y, z' 
 '-x, y+1/2, -z+1/2' 
 '-x, -y, -z' 
 'x, -y-1/2, z-1/2' 
 
_cell_length_a    13.1040 
_cell_length_b    16.5790 
_cell_length_c    17.7700 
_cell_angle_alpha  90.000 
_cell_angle_beta  108.969 
_cell_angle_gamma  90.000 
 
_shelx_F_squared_multiplier     1.000 
 
loop_ 
 _refln_index_h 
 _refln_index_k 
 _refln_index_l 
 _refln_F_squared_calc 
 _refln_F_squared_meas 
 _refln_F_squared_sigma 
 _refln_observed_status 
   1   0   0      138.70      260.84     27.89 o 
   2   0   0    45359.39    43590.59   1781.02 o 
   3   0   0    24492.62    25535.57    415.75 o 
   4   0   0    35940.43    37581.33    866.32 o 
   5   0   0    23577.04    22687.15    445.82 o 
   6   0   0    48311.70    46862.31    425.23 o 
   7   0   0    71044.59    77221.64   1410.90 o 
   8   0   0     4753.13     5059.48    143.77 o 
   9   0   0    23839.33    23161.22    320.44 o 
  10   0   0      387.17      369.47     79.71 o 
  11   0   0    17211.47    16463.29    652.86 o 
  12   0   0       24.29        6.15    131.15 o 
  13   0   0    17773.65    19147.21    532.56 o 
  14   0   0     4716.57     4780.84    310.15 o 
  15   0   0     1761.98     1992.55    253.59 o 
  16   0   0     2451.29     2493.02    317.60 o 
   1   1   0   161967.17   172105.03   2405.01 o 
   2   1   0      649.59      804.18     19.85 o 
   3   1   0     6712.06     7361.91    100.92 o 
   4   1   0    31701.24    32183.59    462.68 o 
   5   1   0    32574.51    33877.89    580.23 o 
   6   1   0    37108.03    37501.35    492.00 o 
   7   1   0    27376.84    28454.26    524.43 o 
   8   1   0    40752.10    38879.00   1005.88 o 
   9   1   0     1154.23     1074.06     67.00 o 
  10   1   0    26211.51    27052.59    256.32 o 
  11   1   0      499.14      541.65     98.22 o 
  12   1   0    14167.29    14470.76    314.83 o 
  13   1   0     1177.18     1237.32    136.25 o 
  14   1   0     7761.22     7912.17    266.74 o 
  15   1   0     5258.32     5429.99    242.51 o 
  16   1   0      829.30     1090.26    182.08 o 
   0   2   0   192490.05   188785.22   4628.10 o 
   1   2   0      204.36      351.33     13.44 o 
   2   2   0    36590.15    39149.25    396.91 o 
   3   2   0    15849.72    17240.03    196.62 o 
   4   2   0    11206.66    11446.88    135.08 o 
   5   2   0    34777.66    35971.09    409.58 o 
   6   2   0    15533.32    15404.23    207.57 o 
   7   2   0    23801.97    23751.83    214.30 o 
   8   2   0     3396.95     3262.53     92.38 o 
   9   2   0     8879.08     8629.32    147.41 o 
  10   2   0     1199.81     1138.26     78.34 o 
  11   2   0    17417.04    17281.38    325.59 o 
  12   2   0      926.63     1087.24    123.67 o 
  13   2   0     8456.61     8312.49    258.29 o 
  14   2   0     1977.95     2009.91    169.08 o 
  15   2   0     2057.48     2218.58    186.58 o 
  16   2   0     1974.31     1840.89    321.26 o 
   1   3   0    36910.04    37940.84    288.44 o 
   2   3   0     6048.08     5877.44     98.03 o 
   3   3   0     9277.55     8937.15     97.82 o 
   4   3   0    35353.96    37371.70    417.72 o 
   5   3   0    10115.91     9491.34    119.90 o 
   6   3   0     9946.46    10257.16    134.67 o 
   7   3   0      927.72      819.10     54.78 o 
   8   3   0     6665.25     6775.75    127.10 o 
   9   3   0       82.37       76.65     50.96 o 
  10   3   0    16087.63    16155.78    257.06 o 
  11   3   0     1677.44     1590.87    124.66 o 
  12   3   0    14534.74    14285.38    313.47 o 
  13   3   0     2403.07     2343.39    165.84 o 
  14   3   0     1663.84     1866.26    162.07 o 
  15   3   0      772.17      692.20    151.37 o 
   0   4   0    10719.16    11834.09    369.76 o 
   1   4   0      282.82      453.11     22.79 o 
   2   4   0     8976.58     9735.98    175.54 o 
   3   4   0    10030.38    10159.41    115.98 o 
   4   4   0     2215.75     2681.18     65.35 o 
   5   4   0    20338.45    21485.46    222.63 o 
   6   4   0     4045.41     4489.62     95.37 o 
   7   4   0     1518.32     1241.81     64.07 o 
   8   4   0      183.60      159.26     49.04 o 
   9   4   0     1173.21     1267.20     75.79 o 
  10   4   0     1426.85     1306.70     95.02 o 
  11   4   0     2749.68     2738.02    148.87 o 
  12   4   0     3794.94     3670.12    178.45 o 
  13   4   0     1046.71     1087.64    136.44 o 
  14   4   0      115.61      129.81    128.36 o 
  15   4   0      159.29      105.14    142.64 o 
   1   5   0       54.85      134.40     22.30 o 
   2   5   0      125.27      127.67     20.98 o 
   3   5   0     1594.65     1665.85     52.08 o 
   4   5   0     1739.30     2015.92     61.17 o 
   5   5   0     3222.99     3149.00     79.19 o 
   6   5   0       44.69       43.50     37.02 o 
   7   5   0      345.66      321.68     50.33 o 
   8   5   0     1490.40     1465.23     75.67 o 
   9   5   0      743.05      709.28     69.14 o 
  10   5   0      146.46      147.37     71.55 o 
  11   5   0     1260.71     1288.08    106.66 o 
  12   5   0      551.84      511.26    112.72 o 
  13   5   0      173.73       87.91    113.23 o 
  14   5   0       55.72       12.97    123.93 o 
  15   5   0     1457.80     1490.93    200.68 o 
   0   6   0      374.27      393.25     46.01 o 
   1   6   0     3279.43     3061.36     56.91 o 
   2   6   0      120.85      284.02     27.31 o 
   3   6   0     1008.13     1069.67     47.00 o 
   4   6   0    13138.38    13776.46    156.79 o 
   5   6   0      165.83      229.89     39.79 o 
   6   6   0      596.64      603.90     52.58 o 
   7   6   0     6827.28     6982.17    132.08 o 
   8   6   0     1593.27     1448.46     77.41 o 
   9   6   0     3503.82     3371.81    109.94 o 
  10   6   0      734.68      774.97     88.89 o 
  11   6   0     1866.71     2049.66    124.00 o 
  12   6   0       71.48       13.14    100.06 o 
  13   6   0      159.17      104.28    114.24 o 
  14   6   0     2011.44     2087.19    201.66 o 
  15   6   0     1345.69     1367.80    207.38 o 
   1   7   0    13206.22    13611.25    137.08 o 
   2   7   0     5604.01     5258.62     83.21 o 
   3   7   0    13706.95    12794.11    165.56 o 
   4   7   0     8823.11     9317.10    202.89 o 
   5   7   0    10350.99    10492.29    188.99 o 
   6   7   0     7554.49     7927.09    136.04 o 
   7   7   0      619.79      565.75     58.77 o 
   8   7   0    15609.63    15687.54    207.89 o 
   9   7   0      956.69      906.84     76.31 o 
  10   7   0     9117.31     9021.19    204.98 o 
  11   7   0       16.33       85.61     86.28 o 
  12   7   0     4340.34     4607.34    228.41 o 
  13   7   0      830.92      894.12    155.05 o 
  14   7   0     1910.48     2107.94    209.18 o 
  15   7   0     3531.16     3554.64    350.48 o 
   0   8   0      974.41      889.96     66.36 o 
   1   8   0     4623.64     5018.10     90.68 o 
   2   8   0    23564.14    24033.08    211.66 o 
   3   8   0    11452.58    10508.07    163.97 o 
   4   8   0    28744.90    28847.38    316.40 o 
   5   8   0    17753.97    17896.43    228.93 o 
   6   8   0     4463.35     4777.41    112.57 o 
   7   8   0    10098.75     9895.37    201.37 o 
   8   8   0       88.83       87.92     56.65 o 
   9   8   0    20711.83    21265.90    258.74 o 
  10   8   0      216.13      252.26     82.92 o 
  11   8   0    11990.44    12456.79    284.71 o 
  12   8   0     2294.77     2443.14    186.45 o 
  13   8   0     2515.46     2455.42    200.72 o 
  14   8   0     2856.16     3071.02    303.92 o 
   1   9   0    36173.30    36705.87    259.39 o 
   2   9   0     5394.27     5094.33     95.51 o 
   3   9   0    54221.76    53204.46    941.02 o 
   4   9   0    16931.63    16619.82    182.82 o 
   5   9   0    21434.43    21913.35    301.34 o 
   6   9   0    21224.25    20963.77    231.75 o 
   7   9   0     1052.29     1210.20     77.98 o 
   8   9   0    19723.26    19059.68    372.58 o 
   9   9   0      445.11      508.45     81.88 o 
  10   9   0    16282.96    16392.27    310.12 o 
  11   9   0       77.33       31.40     95.89 o 
  12   9   0     9100.24     9247.65    310.54 o 
  13   9   0     2542.66     2745.10    217.45 o 
  14   9   0     2991.77     2943.78    313.59 o 
   0  10   0    45653.21    44854.35   1046.23 o 
   1  10   0      700.54      586.00     50.68 o 
   2  10   0    76521.80    76128.19   1259.83 o 
   3  10   0    10024.09     9039.91    284.82 o 
   4  10   0    44120.04    43052.43    797.27 o 
   5  10   0    16995.86    16749.30    252.67 o 
   6  10   0    11573.27    11647.01    176.79 o 
   7  10   0    20096.78    20282.29    272.49 o 
   8  10   0     4165.63     4135.47    139.91 o 
   9  10   0    23589.36    24235.85    320.19 o 
  10  10   0      426.11      482.38    102.98 o 
  11  10   0    13919.58    14386.24    417.46 o 
  12  10   0      977.64     1139.31    172.99 o 
  13  10   0     5420.41     5717.08    368.11 o 
  14  10   0     2265.38     2420.44    321.93 o 
   1  11   0    41731.74    41948.83    348.86 o 
   2  11   0     7744.57     7385.22    125.51 o 
   3  11   0    43414.14    44004.66    385.25 o 
   4  11   0     9670.87     8770.40    385.64 o 
   5  11   0    20271.81    20485.62    266.87 o 
   6  11   0    16834.44    16949.09    250.47 o 
   7  11   0     3964.12     3986.55    135.57 o 
   8  11   0    23143.06    24001.52    317.50 o 
   9  11   0      422.05      488.93     99.42 o 
  10  11   0    14123.92    14291.14    305.61 o 
  11  11   0       19.25       82.66    109.08 o 
  12  11   0     4502.58     4592.54    335.10 o 
  13  11   0      866.96      859.54    225.30 o 
   0  12   0    24565.21    24636.12    448.87 o 
   1  12   0     3755.72     3484.90     98.22 o 
   2  12   0    22016.78    21649.19    218.61 o 
   3  12   0     3318.87     3083.06    116.01 o 
   4  12   0    17010.93    17054.08    257.31 o 
   5  12   0     3875.93     4050.25    133.34 o 
   6  12   0     6480.56     6241.34    177.32 o 
   7  12   0    16066.68    16428.84    263.50 o 
   8  12   0     2044.00     2012.03    118.19 o 
   9  12   0     9574.77     9521.05    250.28 o 
  10  12   0       38.21       82.03     97.17 o 
  11  12   0     3844.69     3598.73    228.45 o 
  12  12   0        5.42       55.40    184.21 o 
  13  12   0     4968.38     5329.91    393.83 o 
   1  13   0     7011.30     6829.39    161.06 o 
   2  13   0     7755.37     7430.94    172.10 o 
   3  13   0     7475.44     7269.33    172.47 o 
   4  13   0      863.15      929.84     85.05 o 
   5  13   0     4752.17     4700.89    153.25 o 
   6  13   0     7502.24     7529.95    184.89 o 
   7  13   0      155.22      203.23     75.34 o 
   8  13   0    11653.24    11239.83    234.26 o 
   9  13   0      171.30      220.98    105.75 o 
  10  13   0     2770.89     2796.73    203.15 o 
  11  13   0       11.61       19.97    139.10 o 
  12  13   0     2534.69     2550.65    297.09 o 
   0  14   0     1107.29     1245.50    143.27 o 
   1  14   0      814.18      844.52     83.97 o 
   2  14   0      878.62      799.99     84.48 o 
   3  14   0     1473.28     1339.56     97.17 o 
   4  14   0     3188.36     3033.72    129.82 o 
   5  14   0     1240.49     1268.87    100.73 o 
   6  14   0      168.97      178.42     78.73 o 
   7  14   0     3043.35     2975.01    137.20 o 
   8  14   0      484.12      550.81    102.09 o 
   9  14   0     1930.17     1804.82    180.56 o 
  10  14   0      305.95      400.81    145.27 o 
  11  14   0      227.44      301.75    155.44 o 
  12  14   0      221.61      243.82    252.45 o 
   1  15   0      422.47      360.86     83.34 o 
   2  15   0     1398.70     1415.93    114.64 o 
   3  15   0      241.94      287.86     76.84 o 
   4  15   0        0.43      -13.38     74.19 o 
   5  15   0      171.78      141.47     78.72 o 
   6  15   0        4.03        3.01     81.37 o 
   7  15   0      141.31      151.43     92.04 o 
   8  15   0      268.65      215.49    116.31 o 
   9  15   0      245.17      263.24    142.82 o 
  10  15   0       19.01      -24.03    144.11 o 
  11  15   0       56.39       50.37    170.44 o 
   0  16   0     2378.23     2582.88    205.18 o 
   1  16   0       55.03       42.30     78.68 o 
   2  16   0       86.14       44.49     78.42 o 
   3  16   0      649.87      544.32     98.33 o 
   4  16   0      283.56      243.92     91.62 o 
   5  16   0      502.14      449.56     93.99 o 
   6  16   0       65.21       78.28     92.78 o 
   7  16   0     1102.43     1120.68    134.58 o 
   8  16   0      242.00      211.30    123.88 o 
   9  16   0      549.88      657.51    168.31 o 
  10  16   0      208.35      148.53    157.06 o 
   1  17   0     1975.92     1988.54    139.33 o 
   2  17   0     1126.21     1071.12    114.44 o 
   3  17   0      917.77      866.45    114.09 o 
   4  17   0      643.18      654.18    109.16 o 
   5  17   0      938.59      916.66    124.55 o 
   6  17   0     2182.77     2303.63    185.19 o 
   7  17   0      806.48      855.78    141.33 o 
   8  17   0     2965.53     3131.95    237.11 o 
   9  17   0        6.22       39.07    148.35 o 
   0  18   0     5883.50     5598.90    302.27 o 
   1  18   0      859.14      833.86    118.61 o 
   2  18   0     3215.71     3161.24    171.21 o 
   3  18   0     2975.68     2717.60    165.42 o 
   4  18   0     4267.31     4221.19    196.87 o 
   5  18   0     1723.76     1725.93    179.12 o 
   6  18   0     1344.04     1185.30    165.74 o 
   7  18   0     5618.64     5785.20    274.00 o 
   8  18   0       85.86      108.51    184.85 o 
   1  19   0     5352.21     4981.48    213.30 o 
   2  19   0     1557.49     1529.47    146.79 o 
   3  19   0     7331.67     7410.64    252.96 o 
   4  19   0     2574.88     2542.82    203.61 o 
   5  19   0     4677.76     4703.78    257.32 o 
   6  19   0     4010.46     4154.69    247.69 o 
   7  19   0     2035.65     1978.08    218.08 o 
   0  20   0     7730.49     7574.26    369.88 o 
   1  20   0      524.44      570.33    130.40 o 
   2  20   0    14888.65    14828.33    352.25 o 
   3  20   0     1052.29     1078.82    171.17 o 
   4  20   0     7034.36     7235.15    313.83 o 
   5  20   0     4706.38     4656.95    270.92 o 
   6  20   0     1745.23     1687.57    389.66 o 
   1  21   0     9049.98     8627.71    300.15 o 
   2  21   0      293.23      440.26    180.27 o 
   3  21   0    10164.33    10414.38    466.85 o 
 -16   1   1      147.95      167.08    147.61 o 
 -15   1   1     1173.90     1231.84    157.49 o 
 -14   1   1     1556.04     1520.62    149.81 o 
 -13   1   1     1074.58     1119.74    127.10 o 
 -12   1   1      420.58      407.45    101.15 o 
 -11   1   1       82.06      103.44     68.91 o 
 -10   1   1     1068.67     1115.31     70.14 o 
  -9   1   1       70.54       75.70     46.85 o 
  -8   1   1     3945.90     3896.38     97.05 o 
  -7   1   1     8686.07     8957.26    133.53 o 
  -6   1   1       13.06       21.75     31.34 o 
  -5   1   1    11194.47    12241.11    177.48 o 
  -4   1   1     4945.81     4875.16     89.14 o 
  -3   1   1    18645.20    19344.58    295.78 o 
  -2   1   1     8327.02     8600.75    105.42 o 
  -1   1   1    28347.51    28960.38    364.09 o 
   0   1   1    18792.79    19608.74    177.67 o 
   1   1   1       61.56      135.89     14.41 o 
   2   1   1    52676.64    56612.34    775.06 o 
   3   1   1      365.18      330.39     21.30 o 
   4   1   1    12004.58    11835.45    161.92 o 
   5   1   1    19427.55    21122.86    461.48 o 
   6   1   1    24605.63    25209.13    354.29 o 
   7   1   1        3.60       31.12     37.09 o 
   8   1   1    11600.96    11375.90    154.87 o 
   9   1   1      175.04      299.10     54.82 o 
  10   1   1      491.67      600.35     96.50 o 
  11   1   1      386.35      421.58     94.55 o 
  12   1   1     2125.13     2062.76    150.63 o 
  13   1   1      476.86      396.21    121.28 o 
  14   1   1      995.88     1013.19    150.49 o 
  15   1   1     1647.48     1689.23    180.04 o 
 -16   2   1       79.66      100.87    145.70 o 
 -15   2   1     4437.34     4575.30    224.18 o 
 -14   2   1       14.30       57.79    115.40 o 
 -13   2   1     7750.16     7900.79    247.08 o 
 -12   2   1     2872.29     2744.39    154.64 o 
 -11   2   1     2855.48     2627.98    124.43 o 
 -10   2   1     2506.65     2523.00     95.62 o 
  -9   2   1     3488.09     3604.53    101.65 o 
  -8   2   1    14960.06    15260.14    182.99 o 
  -7   2   1      285.28      325.49     43.65 o 
  -6   2   1    20076.91    20145.81    303.23 o 
  -5   2   1     4649.58     4650.51     82.45 o 
  -4   2   1    41353.23    43839.04    607.10 o 
  -3   2   1    36938.53    39829.12    406.66 o 
  -2   2   1    10710.76    11121.49    120.31 o 
  -1   2   1     3283.87     3020.51     65.10 o 
   0   2   1    39691.37    39837.78    856.05 o 
   1   2   1    19062.88    21206.78    192.15 o 
   2   2   1     1650.77     1709.82     33.04 o 
   3   2   1    21125.38    21818.09    426.60 o 
   4   2   1     8454.52     8439.40    124.19 o 
   5   2   1     4789.49     4312.43     79.09 o 
   6   2   1     4050.52     4072.21     83.92 o 
   7   2   1    21218.63    21012.99    601.04 o 
   8   2   1      648.49      648.85     56.47 o 
   9   2   1     4846.59     4888.52    115.72 o 
  10   2   1     1569.14     1501.56    116.27 o 
  11   2   1     5419.42     5093.29    192.40 o 
  12   2   1      182.67      181.77    102.97 o 
  13   2   1     6787.30     7060.11    250.84 o 
  14   2   1     4210.91     4360.09    219.78 o 
  15   2   1      957.34     1076.66    166.69 o 
 -16   3   1     4440.17     4723.40    250.83 o 
 -15   3   1      478.92      497.41    146.42 o 
 -14   3   1    12303.25    12592.25    322.41 o 
 -13   3   1     1186.09     1288.31    137.05 o 
 -12   3   1     8464.10     8468.80    243.18 o 
 -11   3   1     5678.17     5655.42    167.00 o 
 -10   3   1     2113.31     2103.40     92.54 o 
  -9   3   1    10166.68    10279.61    204.32 o 
  -8   3   1     7601.74     7753.33    134.74 o 
  -7   3   1    27106.25    27247.23    245.12 o 
  -6   3   1      104.80       87.45     35.42 o 
  -5   3   1    46952.99    50918.28    473.60 o 
  -4   3   1     1590.49     1759.70     51.47 o 
  -3   3   1    31180.86    32885.31    333.01 o 
  -2   3   1     6265.88     6260.18     74.73 o 
  -1   3   1    18464.86    19572.50    317.15 o 
   0   3   1    16658.47    17748.63    141.21 o 
   1   3   1     3323.86     3575.55     60.14 o 
   2   3   1   109025.33   114642.94   1125.92 o 
   3   3   1     7450.59     7731.51    113.50 o 
   4   3   1    29216.90    29911.52    316.91 o 
   5   3   1    12338.97    12775.22    201.13 o 
   6   3   1    24546.74    25027.91    268.00 o 
   7   3   1      952.21     1003.18     58.57 o 
   8   3   1    28503.72    28363.29    510.60 o 
   9   3   1      163.08      201.67     56.85 o 
  10   3   1     7397.00     7704.33    183.14 o 
  11   3   1     1934.29     1949.16    136.87 o 
  12   3   1     6674.10     6575.42    230.32 o 
  13   3   1     2735.82     2849.33    180.98 o 
  14   3   1     3455.31     3401.41    203.43 o 
  15   3   1     7589.22     7455.38    280.17 o 
 -16   4   1      213.74      125.39    236.26 o 
 -15   4   1    10895.35    11434.59    323.82 o 
 -14   4   1       11.20      117.21    116.91 o 
 -13   4   1    19061.40    19254.38    370.71 o 
 -12   4   1     2857.89     2791.59    158.43 o 
 -11   4   1    14057.88    14225.18    291.63 o 
 -10   4   1     9686.61     9969.31    173.46 o 
  -9   4   1     7587.51     7780.07    146.82 o 
  -8   4   1    32934.58    32674.20    339.04 o 
  -7   4   1    15591.18    15777.90    181.09 o 
  -6   4   1    43623.16    44432.06    457.87 o 
  -5   4   1     1069.50     1015.15     49.46 o 
  -4   4   1    60168.41    66535.36    511.03 o 
  -3   4   1     1126.77      924.68     32.33 o 
  -2   4   1    30801.76    30868.98    339.03 o 
  -1   4   1     2315.94     2206.72     54.51 o 
   0   4   1    48307.00    48932.85    456.94 o 
   1   4   1    27567.16    30081.78    237.68 o 
   2   4   1     4225.35     4075.38     59.37 o 
   3   4   1    48467.52    53632.26    598.71 o 
   4   4   1    15798.33    17146.84    238.84 o 
   5   4   1     3664.73     3371.86     79.45 o 
   6   4   1       46.49       84.53     38.73 o 
   7   4   1    41526.79    43277.85    308.09 o 
   8   4   1     1100.52     1108.87     67.90 o 
   9   4   1    17118.55    17412.20    274.65 o 
  10   4   1     3588.72     3548.88    136.19 o 
  11   4   1     9695.65     9697.23    255.72 o 
  12   4   1     8897.51     8617.50    255.31 o 
  13   4   1     6587.98     6628.84    242.44 o 
  14   4   1     9155.75     9079.74    291.89 o 
  15   4   1      696.80      666.14    161.31 o 
 -15   5   1       31.55       88.61    161.94 o 
 -14   5   1    15673.70    15803.38    356.87 o 
 -13   5   1       57.06       88.53    102.42 o 
 -12   5   1    19118.25    19050.41    352.93 o 
 -11   5   1     9052.41     8985.71    206.96 o 
 -10   5   1    31072.15    32292.56    311.87 o 
  -9   5   1    21156.87    21829.17    243.79 o 
  -8   5   1    13231.49    13747.69    183.83 o 
  -7   5   1    27714.36    28677.48    252.13 o 
  -6   5   1     5174.34     5633.80    107.23 o 
  -5   5   1    30586.95    30394.40    323.97 o 
  -4   5   1      361.60      492.81     38.74 o 
  -3   5   1    31597.25    31558.48    679.27 o 
  -2   5   1     1194.04     1168.86     46.72 o 
  -1   5   1    47660.21    48961.52    636.95 o 
   0   5   1     4357.41     4199.76     62.94 o 
   1   5   1    22321.15    22911.71    180.50 o 
   2   5   1    52409.14    54411.54    302.13 o 
   3   5   1    27650.62    28216.40    402.55 o 
   4   5   1    11935.92    11796.39    175.46 o 
   5   5   1      203.36      270.91     40.34 o 
   6   5   1     7733.49     7890.23    169.47 o 
   7   5   1      832.86      894.04     61.37 o 
   8   5   1    25677.89    26559.15    257.26 o 
   9   5   1     1839.58     1635.69     85.06 o 
  10   5   1    15695.62    15786.44    261.35 o 
  11   5   1     4538.31     4466.88    184.81 o 
  12   5   1     4914.03     4938.80    202.94 o 
  13   5   1     8355.99     8260.04    263.39 o 
  14   5   1     1889.34     1900.25    177.77 o 
  15   5   1     6905.97     7747.62    334.88 o 
 -15   6   1    10517.22    10870.63    488.06 o 
 -14   6   1      139.35      145.34    143.14 o 
 -13   6   1     7898.62     7745.08    286.40 o 
 -12   6   1     2197.66     2441.87    154.69 o 
 -11   6   1    17757.92    18231.67    290.00 o 
 -10   6   1    17589.35    18459.72    240.05 o 
  -9   6   1     8246.24     8423.06    158.81 o 
  -8   6   1    24738.66    26100.90    259.00 o 
  -7   6   1    11237.38    12008.64    167.38 o 
  -6   6   1    30815.56    30792.46    770.01 o 
  -5   6   1      939.30      842.46     51.51 o 
  -4   6   1    42012.85    43947.95    476.33 o 
  -3   6   1      222.06      239.47     27.48 o 
  -2   6   1    53785.53    58391.36    556.87 o 
  -1   6   1     8200.87     7876.95     94.65 o 
   0   6   1    21245.28    21675.28    317.09 o 
   1   6   1     6355.93     6415.62     84.29 o 
   2   6   1     9679.52     9588.82    111.14 o 
   3   6   1    47911.09    49622.68    653.59 o 
   4   6   1     1649.77     1613.20     60.51 o 
   5   6   1    16524.93    16399.01    180.01 o 
   6   6   1        6.91       55.52     42.18 o 
   7   6   1    14690.99    14259.60    241.32 o 
   8   6   1       31.19       71.65     53.13 o 
   9   6   1    23761.32    25084.25    367.20 o 
  10   6   1     4195.26     3957.90    146.33 o 
  11   6   1     8698.50     8717.92    247.03 o 
  12   6   1     8404.44     8357.61    254.65 o 
  13   6   1     1891.48     1700.65    159.09 o 
  14   6   1     5982.80     5952.32    286.48 o 
  15   6   1     2539.73     2419.03    243.86 o 
 -15   7   1       86.44       37.52    215.42 o 
 -14   7   1     4764.89     4849.94    340.19 o 
 -13   7   1      114.97       80.64    127.45 o 
 -12   7   1    11492.31    11294.94    321.54 o 
 -11   7   1     6277.24     6315.92    185.68 o 
 -10   7   1    14829.14    15294.12    223.94 o 
  -9   7   1    20560.20    21230.09    250.65 o 
  -8   7   1     1465.80     1520.05     80.33 o 
  -7   7   1     9133.41     9023.27    273.93 o 
  -6   7   1      781.41      761.66     56.49 o 
  -5   7   1    17479.27    17108.09    240.77 o 
  -4   7   1     7080.23     7085.25    123.67 o 
  -3   7   1    58875.35    61266.32    636.99 o 
  -2   7   1    10583.96    10125.36    241.51 o 
  -1   7   1     5142.44     4616.11     72.40 o 
   0   7   1     4467.27     4088.30     78.11 o 
   1   7   1     9676.50     9881.18    120.97 o 
   2   7   1    14593.28    14613.74    145.17 o 
   3   7   1    16953.30    16479.54    171.77 o 
   4   7   1    29106.76    30379.42    545.49 o 
   5   7   1      462.22      500.98     50.16 o 
   6   7   1     5981.47     5773.85    120.61 o 
   7   7   1      443.71      425.14     57.98 o 
   8   7   1    16473.21    16210.16    332.00 o 
   9   7   1       42.99       47.74     66.85 o 
  10   7   1    17728.72    17930.38    286.02 o 
  11   7   1     1399.77     1490.22    135.85 o 
  12   7   1     3622.75     3799.66    218.46 o 
  13   7   1     5258.73     5147.92    257.36 o 
  14   7   1     1426.52     1317.95    197.89 o 
 -15   8   1     2071.20     2377.78    320.53 o 
 -14   8   1       98.17       68.80    191.28 o 
 -13   8   1     2339.32     2491.46    205.01 o 
 -12   8   1     2404.37     2389.61    185.83 o 
 -11   8   1     3873.87     3730.04    169.01 o 
 -10   8   1    10181.26    10434.36    210.53 o 
  -9   8   1     1191.73     1144.42     81.85 o 
  -8   8   1     7195.55     7360.34    148.28 o 
  -7   8   1       52.15       59.80     50.04 o 
  -6   8   1    11874.26    11716.33    163.87 o 
  -5   8   1      599.24      674.06     53.40 o 
  -4   8   1    12745.99    11823.66    414.91 o 
  -3   8   1     9336.23     9203.94    133.05 o 
  -2   8   1    21097.41    21019.04    349.48 o 
  -1   8   1     7601.18     7772.97    109.62 o 
   0   8   1     2525.03     2131.06     64.60 o 
   1   8   1     3193.56     2770.45     71.64 o 
   2   8   1     8397.80     8550.38    117.53 o 
   3   8   1    12554.82    12058.73    262.71 o 
   4   8   1     1024.27      844.30     55.87 o 
   5   8   1    17046.03    17238.32    286.40 o 
   6   8   1       59.60       62.26     46.14 o 
   7   8   1     2285.14     2330.47     90.87 o 
   8   8   1      382.02      424.66     63.50 o 
   9   8   1    10663.73    10515.37    216.48 o 
  10   8   1       38.97       34.55     83.08 o 
  11   8   1     6665.88     6610.43    259.48 o 
  12   8   1      417.90      419.80    134.44 o 
  13   8   1     1212.56     1337.23    179.28 o 
  14   8   1     1504.71     1533.71    197.97 o 
 -14   9   1      811.43      803.59    212.00 o 
 -13   9   1      335.74      311.12    191.75 o 
 -12   9   1       42.18       63.45    123.69 o 
 -11   9   1     1799.19     1833.22    138.36 o 
 -10   9   1      133.08      126.74     90.21 o 
  -9   9   1     1385.83     1402.98     97.34 o 
  -8   9   1       28.15       13.91     62.32 o 
  -7   9   1     2060.69     1877.35     83.06 o 
  -6   9   1     2136.08     2179.45     82.07 o 
  -5   9   1     8549.12     8354.68    134.38 o 
  -4   9   1     2867.74     2621.02     81.69 o 
  -3   9   1     5542.41     5874.79    132.66 o 
  -2   9   1     2550.07     2547.00     61.39 o 
  -1   9   1     3730.81     3984.59     87.34 o 
   0   9   1     6222.47     6263.54    108.58 o 
   1   9   1     1208.59     1302.72     59.24 o 
   2   9   1     8003.81     8082.85    123.29 o 
   3   9   1      785.82      777.60     51.91 o 
   4   9   1     6967.23     6881.61    124.47 o 
   5   9   1     5010.58     4830.39    114.88 o 
   6   9   1     4080.19     3802.52    107.03 o 
   7   9   1        1.16       33.75     52.07 o 
   8   9   1     5929.94     5852.36    142.16 o 
   9   9   1       23.04       76.07     78.24 o 
  10   9   1     5447.59     5327.94    192.95 o 
  11   9   1      506.28      599.83    137.73 o 
  12   9   1     1269.21     1317.26    169.19 o 
  13   9   1      207.36      290.20    153.20 o 
  14   9   1      209.27       92.61    233.32 o 
 -14  10   1      139.81      186.06    212.22 o 
 -13  10   1      109.59       98.37    196.31 o 
 -12  10   1      382.28      302.93    150.63 o 
 -11  10   1      374.56      400.29    113.62 o 
 -10  10   1      126.94       90.24     93.64 o 
  -9  10   1      164.32      108.13     72.73 o 
  -8  10   1       74.49       37.93     64.37 o 
  -7  10   1      353.28      431.33     67.89 o 
  -6  10   1      307.23      310.04     61.60 o 
  -5  10   1     1208.39     1130.36     65.61 o 
  -4  10   1       32.57       43.79     55.36 o 
  -3  10   1     1347.52     1349.15     79.02 o 
  -2  10   1       10.00       42.94     37.59 o 
  -1  10   1      879.75      881.90     54.32 o 
   0  10   1      153.28      161.90     41.43 o 
   1  10   1       44.33       27.03     42.45 o 
   2  10   1       55.89       48.90     42.84 o 
   3  10   1        0.77       -3.88     40.27 o 
   4  10   1       22.53       68.79     46.85 o 
   5  10   1      713.88      819.96     66.61 o 
   6  10   1     1284.87     1332.32     78.32 o 
   7  10   1      142.64      197.06     63.49 o 
   8  10   1        1.25        8.48     63.92 o 
   9  10   1     1353.65     1171.16    114.50 o 
  10  10   1      308.80      354.57    105.56 o 
  11  10   1        1.55      -42.64    119.56 o 
  12  10   1      755.16      790.35    162.43 o 
  13  10   1      363.47      362.10    203.57 o 
 -13  11   1      474.77      582.72    215.81 o 
 -12  11   1     1899.90     1792.32    196.80 o 
 -11  11   1      161.27      199.76    128.68 o 
 -10  11   1      694.51      750.39    115.26 o 
  -9  11   1      502.72      463.01     86.34 o 
  -8  11   1       52.11        8.73     65.50 o 
  -7  11   1      766.17      772.24     80.16 o 
  -6  11   1     2869.60     2766.18    112.07 o 
  -5  11   1     3500.31     3489.15    118.37 o 
  -4  11   1      343.58      290.56     62.26 o 
  -3  11   1     5975.45     6097.52    148.40 o 
  -2  11   1     2523.46     2208.26     73.62 o 
  -1  11   1     2745.70     2531.76     81.96 o 
   0  11   1     1876.27     1800.84     74.74 o 
   1  11   1     4913.45     4523.03    105.90 o 
   2  11   1      592.70      637.15     57.01 o 
   3  11   1     3712.54     3626.25     96.86 o 
   4  11   1     7758.35     7501.63    187.85 o 
   5  11   1       92.09      139.98     59.68 o 
   6  11   1     5730.65     5910.39    156.27 o 
   7  11   1      279.65      234.01     70.40 o 
   8  11   1     2751.97     2886.65    129.67 o 
   9  11   1       98.16       97.54     92.31 o 
  10  11   1      798.34      914.20    119.18 o 
  11  11   1     2617.58     2821.93    199.03 o 
  12  11   1      398.95      473.96    160.35 o 
  13  11   1     1526.68     1504.57    270.70 o 
 -13  12   1     1472.73     1631.46    262.93 o 
 -12  12   1       14.88       -5.01    146.85 o 
 -11  12   1     3342.33     3622.85    228.25 o 
 -10  12   1     1007.34      877.47    145.33 o 
  -9  12   1      494.24      454.57    101.57 o 
  -8  12   1     5147.92     5362.79    165.23 o 
  -7  12   1      169.81      205.59     73.47 o 
  -6  12   1     6720.09     6462.95    165.23 o 
  -5  12   1      795.04      852.98     82.36 o 
  -4  12   1     9407.14     9296.81    191.84 o 
  -3  12   1      630.28      552.40     70.75 o 
  -2  12   1    10577.49    10316.56    352.48 o 
  -1  12   1     9986.99     9817.32    151.57 o 
   0  12   1     6838.25     6552.57    129.29 o 
   1  12   1     3195.21     2937.68     93.93 o 
   2  12   1     9087.54     8807.92    147.57 o 
   3  12   1    11979.09    11636.83    168.32 o 
   4  12   1     1400.25     1318.99     92.27 o 
   5  12   1    16578.90    16294.62    247.31 o 
   6  12   1      444.35      511.88     77.99 o 
   7  12   1     8861.56     9034.02    203.16 o 
   8  12   1      181.47      243.20     82.79 o 
   9  12   1     3775.42     3502.37    168.41 o 
  10  12   1     1457.70     1571.04    139.56 o 
  11  12   1     1496.28     1507.75    176.53 o 
  12  12   1     1523.54     1803.90    259.73 o 
  13  12   1     1089.56      895.11    441.40 o 
 -13  13   1      534.18      567.04    399.10 o 
 -12  13   1     4448.65     4850.29    277.66 o 
 -11  13   1     1614.25     1522.79    185.76 o 
 -10  13   1     2832.21     2917.97    206.70 o 
  -9  13   1     2436.33     2459.36    158.81 o 
  -8  13   1      612.78      694.54     97.28 o 
  -7  13   1    10309.54    10344.70    217.84 o 
  -6  13   1      459.28      504.35     82.65 o 
  -5  13   1    17144.29    16775.25    268.10 o 
  -4  13   1       98.70       79.49     63.91 o 
  -3  13   1     9352.57     9020.60    389.32 o 
  -2  13   1     7081.59     6984.51    166.14 o 
  -1  13   1    14310.42    14208.47    225.35 o 
   0  13   1     8780.16     8505.49    151.59 o 
   1  13   1     9735.97     9401.59    159.32 o 
   2  13   1     6188.18     6255.29    159.09 o 
   3  13   1     1485.29     1654.21     97.76 o 
   4  13   1    12668.01    12339.64    229.11 o 
   5  13   1      861.59      779.83     88.53 o 
   6  13   1    19267.22    19219.54    286.59 o 
   7  13   1       90.47       92.16     79.93 o 
   8  13   1     9235.80     9400.27    222.90 o 
   9  13   1      596.56      563.92    114.01 o 
  10  13   1     3126.14     3002.78    178.89 o 
  11  13   1     1876.36     2184.56    269.94 o 
  12  13   1     4456.76     4742.91    353.91 o 
 -12  14   1     1693.30     1573.52    220.56 o 
 -11  14   1     6293.23     6207.07    294.84 o 
 -10  14   1     2121.29     2116.93    193.63 o 
  -9  14   1     4961.60     4935.78    209.61 o 
  -8  14   1     8181.76     8294.18    249.89 o 
  -7  14   1     2045.02     2132.71    126.50 o 
  -6  14   1    18214.08    17979.46    294.29 o 
  -5  14   1      969.96     1045.13     96.15 o 
  -4  14   1    14107.50    14071.72    250.09 o 
  -3  14   1      110.65      144.91     67.88 o 
  -2  14   1    13928.33    13693.79    236.23 o 
  -1  14   1     6033.13     5896.89    158.46 o 
   0  14   1    17981.31    17237.96    301.58 o 
   1  14   1     4728.24     4576.17    165.03 o 
   2  14   1     4446.75     4271.96    142.87 o 
   3  14   1     5391.44     5159.61    156.37 o 
   4  14   1     1211.84     1256.21     98.12 o 
   5  14   1    22067.75    22307.17    328.60 o 
   6  14   1      248.98      251.74     84.00 o 
   7  14   1    13595.94    14087.84    265.64 o 
   8  14   1      359.64      365.89    105.81 o 
   9  14   1     4678.35     4361.03    196.85 o 
  10  14   1     2251.02     2496.70    207.21 o 
  11  14   1     4115.68     4340.42    334.19 o 
 -11  15   1     1629.51     1672.03    210.29 o 
 -10  15   1     6481.65     6539.09    298.18 o 
  -9  15   1     4250.01     4330.10    245.25 o 
  -8  15   1     5062.75     5554.07    220.18 o 
  -7  15   1    11473.02    12021.01    293.38 o 
  -6  15   1     2288.12     2334.81    133.40 o 
  -5  15   1    13743.57    13658.22    262.01 o 
  -4  15   1      458.99      413.32     82.94 o 
  -3  15   1     9208.53     9057.44    207.17 o 
  -2  15   1     1153.44     1050.70     95.21 o 
  -1  15   1    14267.13    13972.36    282.16 o 
   0  15   1     5980.37     5709.71    187.25 o 
   1  15   1    15362.42    14623.75    291.16 o 
   2  15   1     3849.92     3868.27    160.50 o 
   3  15   1      708.15      738.13     92.07 o 
   4  15   1     8599.77     8510.93    210.33 o 
   5  15   1      217.67      239.12     84.81 o 
   6  15   1    13989.01    13994.95    274.03 o 
   7  15   1        4.37       18.51     90.08 o 
   8  15   1     6955.82     6877.28    233.10 o 
   9  15   1     1460.30     1514.90    186.32 o 
  10  15   1     3058.32     2915.78    225.74 o 
  11  15   1     2858.58     3056.64    315.49 o 
 -11  16   1     6378.62     6023.52    505.45 o 
 -10  16   1     1928.09     1815.82    206.76 o 
  -9  16   1     4576.25     4448.13    258.79 o 
  -8  16   1     8899.86     8733.23    274.69 o 
  -7  16   1     1243.02     1283.65    138.93 o 
  -6  16   1    14902.88    15608.07    337.49 o 
  -5  16   1      575.29      543.93     97.75 o 
  -4  16   1     6258.17     6444.24    193.56 o 
  -3  16   1       82.26       37.32     81.85 o 
  -2  16   1     5407.59     5396.69    192.45 o 
  -1  16   1     4079.36     3813.78    167.23 o 
   0  16   1    14848.51    14810.27    302.53 o 
   1  16   1     3469.26     3551.66    163.53 o 
   2  16   1     3062.07     2931.44    153.36 o 
   3  16   1      901.86      872.40    107.52 o 
   4  16   1       64.11       37.14     87.67 o 
   5  16   1     7542.68     7328.11    209.87 o 
   6  16   1      762.74      691.53    103.18 o 
   7  16   1     9512.46    10114.71    255.30 o 
   8  16   1      308.07      471.08    149.74 o 
   9  16   1     2941.62     3061.97    228.89 o 
  10  16   1     2707.30     2738.21    230.73 o 
 -10  17   1     2494.65     2184.67    322.53 o 
  -9  17   1     2787.91     2746.96    227.69 o 
  -8  17   1     1156.43     1358.11    157.15 o 
  -7  17   1     8600.47     9029.64    393.24 o 
  -6  17   1      251.15      265.02    126.89 o 
  -5  17   1     8040.42     8074.31    293.27 o 
  -4  17   1      215.06      222.90     97.10 o 
  -3  17   1     2823.06     2907.05    159.27 o 
  -2  17   1     1277.08     1124.71    118.43 o 
  -1  17   1     5469.44     5014.37    193.42 o 
   0  17   1     4768.82     4648.04    187.29 o 
   1  17   1     7521.71     7789.30    234.60 o 
   2  17   1     1844.25     1705.06    133.45 o 
   3  17   1      456.51      483.20    106.88 o 
   4  17   1     3402.40     3586.20    177.67 o 
   5  17   1      108.74       17.80     95.63 o 
   6  17   1     6782.19     7151.23    245.20 o 
   7  17   1      709.66      740.72    154.04 o 
   8  17   1     3501.48     3727.81    249.46 o 
   9  17   1      300.32      290.34    172.54 o 
  -9  18   1       62.43       81.19    198.22 o 
  -8  18   1     3845.87     4129.81    262.77 o 
  -7  18   1       87.61       81.07    134.92 o 
  -6  18   1     4091.44     4034.97    235.00 o 
  -5  18   1        2.24      -35.59    118.20 o 
  -4  18   1     2767.81     2859.94    197.07 o 
  -3  18   1     1171.73     1156.87    131.63 o 
  -2  18   1     1186.46     1222.92    126.98 o 
  -1  18   1     4641.88     4666.36    198.14 o 
   0  18   1     3704.68     3708.14    180.75 o 
   1  18   1      876.23      910.70    118.88 o 
   2  18   1     2258.79     2350.37    156.30 o 
   3  18   1     1040.08      886.99    124.72 o 
   4  18   1       42.84       25.68    103.33 o 
   5  18   1     4197.64     4074.65    200.05 o 
   6  18   1      417.14      417.24    144.97 o 
   7  18   1     2859.96     2795.84    264.77 o 
   8  18   1      200.62      189.80    177.06 o 
  -7  19   1      848.36      829.76    175.92 o 
  -6  19   1       32.67      -19.68    141.95 o 
  -5  19   1     2298.30     2419.87    205.74 o 
  -4  19   1      201.75      159.49    129.73 o 
  -3  19   1      891.30      982.93    186.48 o 
  -2  19   1     3141.42     2997.59    179.06 o 
  -1  19   1       86.49       65.02    104.14 o 
   0  19   1      638.32      776.83    123.91 o 
   1  19   1      621.15      770.63    124.27 o 
   2  19   1      147.61      116.97    107.93 o 
   3  19   1      586.77      611.45    123.00 o 
   4  19   1     1619.16     1808.01    163.33 o 
   5  19   1        9.04       50.80    140.53 o 
   6  19   1     2060.32     2261.67    211.01 o 
   7  19   1     1621.30     1829.90    254.18 o 
  -6  20   1      223.55      156.50    179.30 o 
  -5  20   1       93.78       91.81    153.26 o 
  -4  20   1       97.98      138.94    147.50 o 
  -3  20   1      506.70      419.55    155.57 o 
  -2  20   1       47.83      115.44    142.63 o 
  -1  20   1      417.52      473.05    131.23 o 
   0  20   1       76.82       14.79    114.49 o 
   1  20   1       81.24      -55.48    112.81 o 
   2  20   1      232.09      262.08    128.75 o 
   3  20   1        0.23       34.22    125.12 o 
   4  20   1      136.46      176.52    152.15 o 
   5  20   1     1032.48     1273.92    195.56 o 
  -3  21   1     1568.11     1615.96    265.19 o 
  -2  21   1       16.39      -24.76    168.71 o 
  -1  21   1     1685.29     1608.12    202.73 o 
   0  21   1      101.36        1.36    140.91 o 
   1  21   1      313.09      245.77    150.76 o 
   2  21   1     1138.13     1240.47    183.65 o 
   3  21   1      388.11      374.14    224.58 o 
 -16   0   2      211.85      310.97    218.68 o 
 -15   0   2     5090.43     4715.35    496.01 o 
 -14   0   2     2784.66     2909.52    282.90 o 
 -13   0   2     3689.64     3865.99    254.86 o 
 -12   0   2    10689.85    10600.22    367.88 o 
 -11   0   2     7429.48     7124.16    203.39 o 
 -10   0   2      824.51      971.23     93.42 o 
  -9   0   2     9809.54    10123.65    211.90 o 
  -8   0   2    38191.49    39664.32    780.58 o 
  -7   0   2       20.32       61.73     52.40 o 
  -6   0   2    35640.43    36134.70    428.95 o 
  -5   0   2    20879.82    21022.40    480.22 o 
  -4   0   2    29935.35    28833.58    760.67 o 
  -3   0   2     4364.44     4726.03     92.62 o 
  -2   0   2     5734.49     5613.91    197.06 o 
  -1   0   2    77697.22    78645.87   1229.63 o 
   0   0   2    98085.53   100511.23   2012.55 o 
   1   0   2   117297.66   124359.19   3095.76 o 
   2   0   2      709.21      563.65     54.99 o 
   3   0   2   108183.82   109615.95    953.16 o 
   4   0   2    10045.70    10536.27    154.51 o 
   5   0   2    94760.38    94522.68    924.89 o 
   6   0   2    16199.70    17138.79    337.05 o 
   7   0   2    75979.10    75647.28   4521.28 o 
   8   0   2    31448.77    33486.39    803.90 o 
   9   0   2     3766.29     3808.23    221.37 o 
  10   0   2    41287.85    41293.20    708.51 o 
  11   0   2     7007.98     6945.50    316.27 o 
  12   0   2    22527.23    22838.29   1004.33 o 
  13   0   2     2692.55     2804.61    246.35 o 
  14   0   2    16864.41    17908.16    759.82 o 
  15   0   2     1118.21     1288.11    253.42 o 
 -16   1   2     3989.38     4625.54    233.51 o 
 -15   1   2      795.09      771.18    142.84 o 
 -14   1   2     3528.63     3541.77    189.28 o 
 -13   1   2     8068.89     8160.98    244.92 o 
 -12   1   2     3808.70     3933.27    171.45 o 
 -11   1   2    11189.62    11532.62    180.76 o 
 -10   1   2     2764.14     2798.19     97.06 o 
  -9   1   2     9354.51     8720.48    246.96 o 
  -8   1   2       29.16       -4.72     40.03 o 
  -7   1   2    53932.93    56264.20    776.74 o 
  -6   1   2     9936.43     9947.26    145.37 o 
  -5   1   2    48454.70    49583.79    561.54 o 
  -4   1   2    14867.72    15309.38    303.14 o 
  -3   1   2    27206.03    27662.39    414.19 o 
  -2   1   2    15061.84    16238.27    243.58 o 
  -1   1   2    34134.88    34574.93    665.29 o 
   0   1   2    82056.42    87347.25    791.35 o 
   1   1   2    18283.38    20362.43    176.62 o 
   2   1   2   179365.20   182914.17   2109.90 o 
   3   1   2      181.35      341.61     28.38 o 
   4   1   2    46535.86    48537.79    391.98 o 
   5   1   2     7772.98     7418.18    136.59 o 
   6   1   2    94166.12    96061.51    882.98 o 
   7   1   2    13201.92    12609.29    233.00 o 
   8   1   2    20447.41    20156.73    198.33 o 
   9   1   2    16131.63    16417.17    222.20 o 
  10   1   2     1827.56     1956.08    133.98 o 
  11   1   2    22736.62    22315.03    430.15 o 
  12   1   2     1921.71     1906.40    153.50 o 
  13   1   2    15162.94    14650.31    522.13 o 
  14   1   2      142.50      128.81    132.14 o 
  15   1   2    10029.57    10118.72    329.81 o 
 -16   2   2     1423.31     1381.04    174.30 o 
 -15   2   2     2490.02     2442.06    181.13 o 
 -14   2   2     4536.74     4512.50    205.83 o 
 -13   2   2     5160.60     5308.36    206.32 o 
 -12   2   2     7519.68     7515.85    224.02 o 
 -11   2   2     9447.76     9600.33    292.26 o 
 -10   2   2    10681.90    10489.62    172.54 o 
  -9   2   2       27.60       33.01     47.18 o 
  -8   2   2    30951.21    31553.51    543.87 o 
  -7   2   2        7.71        9.54     35.67 o 
  -6   2   2    39490.72    41683.73    598.50 o 
  -5   2   2      180.12      220.68     30.55 o 
  -4   2   2    45387.91    49226.81    456.83 o 
  -3   2   2    47939.91    47607.96    569.75 o 
  -2   2   2     2338.29     2057.75     32.36 o 
  -1   2   2    39326.58    42167.57    443.52 o 
   0   2   2    15186.97    16234.24    143.53 o 
   1   2   2    10890.05    11254.81    124.89 o 
   2   2   2    20537.46    21327.15    225.85 o 
   3   2   2    46533.23    50318.57    543.91 o 
   4   2   2    20049.72    20389.35    313.15 o 
   5   2   2    35720.26    35633.82    466.85 o 
   6   2   2    14346.18    14015.79    171.45 o 
   7   2   2    31864.78    30454.54    864.12 o 
   8   2   2     2322.42     2180.46     77.79 o 
   9   2   2     3433.82     3231.67    120.33 o 
  10   2   2    16721.98    16879.96    320.58 o 
  11   2   2     1158.46     1237.47    125.41 o 
  12   2   2    13778.36    14175.57    327.29 o 
  13   2   2      387.77      411.89    127.71 o 
  14   2   2     7239.31     6798.87    264.46 o 
  15   2   2      558.53      659.16    162.94 o 
 -16   3   2     1328.89     1230.68    218.67 o 
 -15   3   2     2074.41     2099.15    175.72 o 
 -14   3   2      773.95      680.20    125.55 o 
 -13   3   2     4175.89     4392.97    193.05 o 
 -12   3   2     3987.67     3807.53    151.21 o 
 -11   3   2     2266.27     2186.24     97.12 o 
 -10   3   2     3184.07     3106.22    104.62 o 
  -9   3   2     6744.84     6783.35    135.33 o 
  -8   3   2      454.00      484.87     53.39 o 
  -7   3   2    15972.60    15611.62    175.65 o 
  -6   3   2      281.71      211.17     35.60 o 
  -5   3   2    34416.32    36451.25    280.55 o 
  -4   3   2     1296.73     1292.44     44.23 o 
  -3   3   2    20485.68    20747.78    300.41 o 
  -2   3   2     3887.92     4109.68     70.65 o 
  -1   3   2    10448.02    12359.37    114.69 o 
   0   3   2    52313.40    51845.27    548.35 o 
   1   3   2   109064.13   116253.55    919.24 o 
   2   3   2      576.17      715.94     28.73 o 
   3   3   2    15990.95    16590.41    213.54 o 
   4   3   2    36992.55    39899.94    517.54 o 
   5   3   2    12676.82    13269.87    150.03 o 
   6   3   2    18100.36    18360.18    255.23 o 
   7   3   2     9127.63     9025.33    132.25 o 
   8   3   2     3384.68     3161.16     90.44 o 
   9   3   2     3167.70     2958.46    117.34 o 
  10   3   2       74.98       74.32     78.07 o 
  11   3   2     7315.63     7561.56    235.62 o 
  12   3   2        8.52       45.04    100.18 o 
  13   3   2     7202.80     7351.19    260.48 o 
  14   3   2      155.29      103.77    123.27 o 
  15   3   2     1745.83     1934.26    192.13 o 
 -16   4   2      611.98      483.87    233.71 o 
 -15   4   2       25.15       -7.99    140.08 o 
 -14   4   2     3232.80     3153.77    186.30 o 
 -13   4   2     1183.02     1041.19    128.89 o 
 -12   4   2       89.21      107.79     83.43 o 
 -11   4   2     3455.08     3492.58    120.77 o 
 -10   4   2     6020.89     5865.95    137.15 o 
  -9   4   2      690.61      707.91     65.58 o 
  -8   4   2     5626.13     5565.00    118.62 o 
  -7   4   2        2.31       16.10     39.49 o 
  -6   4   2    26905.84    28327.33    370.77 o 
  -5   4   2     7289.75     7253.22    106.02 o 
  -4   4   2    12065.31    13129.66    159.96 o 
  -3   4   2     3346.46     3030.19     50.75 o 
  -2   4   2     2303.51     2306.48     47.11 o 
  -1   4   2     3503.00     3624.52     63.39 o 
   0   4   2      140.00      118.20     23.13 o 
   1   4   2      122.15      172.76     24.37 o 
   2   4   2    40997.30    44309.35    361.24 o 
   3   4   2      996.05     1034.97     41.80 o 
   4   4   2     1512.33     1242.55     51.78 o 
   5   4   2    12132.24    12122.61    167.19 o 
   6   4   2     2052.89     1988.99     74.58 o 
   7   4   2     2131.91     1942.31     74.58 o 
   8   4   2     2605.89     2618.18     88.86 o 
   9   4   2     2367.91     2380.85    111.72 o 
  10   4   2     1321.43     1279.06    114.77 o 
  11   4   2       30.94       34.83     89.21 o 
  12   4   2     4885.80     4689.92    206.02 o 
  13   4   2       59.87       45.32    115.13 o 
  14   4   2      166.58       84.67    125.93 o 
  15   4   2       37.60      -18.66    147.74 o 
 -16   5   2       53.03       28.51    228.02 o 
 -15   5   2     1086.22     1030.09    228.61 o 
 -14   5   2      389.70      381.47    143.63 o 
 -13   5   2       81.69       69.89    106.38 o 
 -12   5   2       69.21       62.07     83.85 o 
 -11   5   2     1107.07     1098.89     85.95 o 
 -10   5   2      287.71      296.85     65.89 o 
  -9   5   2      248.69      297.99     58.28 o 
  -8   5   2     3071.15     3010.39     94.07 o 
  -7   5   2        9.82       41.39     41.71 o 
  -6   5   2     1397.66     1255.79     58.06 o 
  -5   5   2      537.50      582.84     47.27 o 
  -4   5   2     1305.31     1491.61     46.52 o 
  -3   5   2      171.92      179.48     30.15 o 
  -2   5   2       76.96       78.05     27.87 o 
  -1   5   2       22.48       35.42     20.48 o 
   0   5   2       17.81       46.26     23.71 o 
   1   5   2     2523.42     2412.40     56.33 o 
   2   5   2      880.71     1233.84     45.89 o 
   3   5   2    15278.35    16685.04    290.15 o 
   4   5   2      894.95      952.79     50.97 o 
   5   5   2     8099.09     8424.09    127.09 o 
   6   5   2      569.67      615.73     51.03 o 
   7   5   2       37.72       77.53     46.11 o 
   8   5   2        0.46       46.71     52.92 o 
   9   5   2      358.46      291.99     74.32 o 
  10   5   2      721.52      717.55    103.98 o 
  11   5   2      588.94      624.40    111.96 o 
  12   5   2       54.27       45.19    100.57 o 
  13   5   2        6.53       30.79    116.65 o 
  14   5   2      158.12       90.57    137.95 o 
  15   5   2      314.25      443.88    195.40 o 
 -15   6   2     3095.95     3467.91    314.49 o 
 -14   6   2      104.60      102.13    174.08 o 
 -13   6   2      885.43      950.98    142.70 o 
 -12   6   2     3710.90     3700.85    155.14 o 
 -11   6   2       27.19       75.20     76.34 o 
 -10   6   2     1944.57     1898.94     94.74 o 
  -9   6   2     1205.53     1157.57     76.79 o 
  -8   6   2     3775.98     3635.23    105.01 o 
  -7   6   2      945.53      766.25     58.70 o 
  -6   6   2     2078.73     2144.71     72.31 o 
  -5   6   2      870.65      934.67     51.16 o 
  -4   6   2     9468.18     9601.96    229.52 o 
  -3   6   2      116.48       99.83     31.63 o 
  -2   6   2    26947.84    28036.71    367.33 o 
  -1   6   2     2584.71     2529.68     50.66 o 
   0   6   2    12382.63    12995.40    130.41 o 
   1   6   2     5535.26     5713.14     88.78 o 
   2   6   2     2928.14     3109.27     69.47 o 
   3   6   2     3029.91     2874.04     66.34 o 
   4   6   2       54.71       86.78     35.94 o 
   5   6   2       98.41      120.70     42.55 o 
   6   6   2       28.64       68.90     42.35 o 
   7   6   2     6291.35     6134.88    126.70 o 
   8   6   2     4002.32     3837.59    109.76 o 
   9   6   2       93.27      128.79     70.40 o 
  10   6   2     1080.67     1202.78    119.01 o 
  11   6   2       14.54      -43.09     93.37 o 
  12   6   2       68.39       55.80    106.61 o 
  13   6   2      942.49      962.01    152.13 o 
  14   6   2     2107.11     2226.57    210.09 o 
 -15   7   2      648.88      779.80    246.90 o 
 -14   7   2     2930.55     2951.36    274.94 o 
 -13   7   2      976.74     1050.64    157.84 o 
 -12   7   2     3327.95     3442.30    170.32 o 
 -11   7   2     8230.78     8369.28    226.37 o 
 -10   7   2     3346.96     3306.53    116.58 o 
  -9   7   2    10332.03    10375.19    175.59 o 
  -8   7   2     1386.58     1293.49     75.04 o 
  -7   7   2     9344.31     9432.46    149.34 o 
  -6   7   2      563.22      558.46     52.58 o 
  -5   7   2    17187.01    16950.31    350.99 o 
  -4   7   2     6580.10     6775.18    123.44 o 
  -3   7   2    25202.90    26103.40    397.48 o 
  -2   7   2     6476.59     6054.81    114.12 o 
  -1   7   2    11528.24    11723.32    201.45 o 
   0   7   2     6265.68     6121.65     96.51 o 
   1   7   2     7067.04     7169.04    104.76 o 
   2   7   2     5785.09     5316.83     93.83 o 
   3   7   2      931.38      809.32     44.07 o 
   4   7   2     8582.02     8143.34    157.92 o 
   5   7   2       93.70      106.27     44.24 o 
   6   7   2     2672.33     2514.99     87.59 o 
   7   7   2     3092.21     2994.81     99.23 o 
   8   7   2     6158.74     5694.44    216.61 o 
   9   7   2     8714.45     8578.96    198.62 o 
  10   7   2      997.12      986.90    116.18 o 
  11   7   2     3525.29     3726.37    183.20 o 
  12   7   2      230.68      211.95    121.66 o 
  13   7   2     1818.10     2252.26    267.73 o 
  14   7   2     1133.86     1254.22    192.71 o 
 -15   8   2     5267.73     5461.93    389.69 o 
 -14   8   2     1185.01     1196.19    223.95 o 
 -13   8   2     4145.30     3851.82    294.29 o 
 -12   8   2     6019.16     6020.22    214.40 o 
 -11   8   2     4467.67     4621.47    180.10 o 
 -10   8   2    25031.71    26320.19    320.71 o 
  -9   8   2      111.46      124.51     60.75 o 
  -8   8   2    11461.63    11873.04    181.04 o 
  -7   8   2      135.72      156.24     49.44 o 
  -6   8   2    20896.65    20930.91    347.96 o 
  -5   8   2      156.19      166.25     36.99 o 
  -4   8   2    42102.15    44691.75    472.54 o 
  -3   8   2    12754.40    12755.16    235.25 o 
  -2   8   2    23260.75    24522.81    322.66 o 
  -1   8   2    15241.31    14968.11    202.27 o 
   0   8   2     2548.19     2539.48     69.74 o 
   1   8   2    20497.75    20389.71    189.33 o 
   2   8   2     4089.81     4088.83     87.59 o 
   3   8   2    34789.46    35020.70    269.72 o 
   4   8   2      480.63      516.86     46.90 o 
   5   8   2    19460.13    18771.45    340.05 o 
   6   8   2     2428.48     2409.68     89.29 o 
   7   8   2     6830.60     6908.51    144.27 o 
   8   8   2     6417.04     6435.59    146.62 o 
   9   8   2     9967.87    10332.90    217.88 o 
  10   8   2    11253.75    11046.56    236.48 o 
  11   8   2     1246.87     1207.32    150.24 o 
  12   8   2     4569.58     4630.12    243.54 o 
  13   8   2     1256.72     1371.57    182.32 o 
  14   8   2     4364.18     4594.16    272.52 o 
 -15   9   2     1210.03     1111.50    372.42 o 
 -14   9   2     5567.99     5800.78    374.43 o 
 -13   9   2      824.47      937.70    215.51 o 
 -12   9   2     3657.35     3899.27    225.86 o 
 -11   9   2    12079.06    11836.86    274.37 o 
 -10   9   2     3048.17     3069.14    131.64 o 
  -9   9   2    18085.27    18428.82    266.03 o 
  -8   9   2      639.29      693.35     75.73 o 
  -7   9   2     9308.38    10011.99    184.53 o 
  -6   9   2       44.91      103.93     45.57 o 
  -5   9   2    24944.22    25199.32    342.66 o 
  -4   9   2    11797.43    11466.99    184.50 o 
  -3   9   2    48449.87    46993.36    953.05 o 
  -2   9   2    35812.62    37530.79    326.36 o 
  -1   9   2     9086.11     8782.29    122.42 o 
   0   9   2    25603.56    25761.47    218.75 o 
   1   9   2      368.28      366.34     44.49 o 
   2   9   2    46689.04    47934.11    310.33 o 
   3   9   2     1862.03     2043.39     72.79 o 
   4   9   2    49641.84    48059.15    658.41 o 
   5   9   2     7208.25     7359.30    139.76 o 
   6   9   2     8450.89     8550.95    156.16 o 
   7   9   2     7824.44     7556.46    153.81 o 
   8   9   2    13893.44    13648.19    239.89 o 
   9   9   2    13077.13    13498.69    308.55 o 
  10   9   2     7180.97     7703.15    230.56 o 
  11   9   2    17288.36    17019.79    406.81 o 
  12   9   2       99.94       85.54    127.28 o 
  13   9   2     7021.85     7182.08    306.77 o 
  14   9   2     1329.91     1406.31    322.32 o 
 -14  10   2      496.83      460.07    200.37 o 
 -13  10   2     2945.58     2966.25    290.13 o 
 -12  10   2     3061.28     3401.70    224.33 o 
 -11  10   2     2298.48     2499.56    185.43 o 
 -10  10   2    14144.94    14077.28    250.14 o 
  -9  10   2      819.24      859.68     88.29 o 
  -8  10   2    14709.78    15451.23    241.86 o 
  -7  10   2      589.88      601.17     73.06 o 
  -6  10   2    12153.20    12150.71    201.83 o 
  -5  10   2     2636.65     2568.75     98.19 o 
  -4  10   2    18029.85    18290.48    241.95 o 
  -3  10   2    12477.80    11810.58    188.82 o 
  -2  10   2    24992.63    25060.42    269.78 o 
  -1  10   2    23922.24    23520.75    224.39 o 
   0  10   2     3750.26     3277.88    112.07 o 
   1  10   2    47354.26    47457.18    726.48 o 
   2  10   2       76.67      121.54     45.03 o 
   3  10   2    60698.20    61812.80    610.28 o 
   4  10   2       37.09       63.26     44.00 o 
   5  10   2    48501.61    49028.91    364.57 o 
   6  10   2     8641.39     8254.72    158.41 o 
   7  10   2    16018.88    15988.74    224.65 o 
   8  10   2    15322.04    15648.34    297.51 o 
   9  10   2    14686.45    14980.58    300.41 o 
  10  10   2    22871.01    23745.12    391.15 o 
  11  10   2     3592.63     3759.08    220.60 o 
  12  10   2    16172.68    15733.56    417.12 o 
  13  10   2       53.26      120.18    165.09 o 
 -14  11   2     3368.37     3578.14    343.83 o 
 -13  11   2     1103.62     1152.48    230.51 o 
 -12  11   2      892.13      804.14    155.14 o 
 -11  11   2     5894.96     6162.43    269.26 o 
 -10  11   2     1062.07      938.14    141.47 o 
  -9  11   2    18110.12    18556.50    296.97 o 
  -8  11   2       62.13       59.99     68.73 o 
  -7  11   2     8432.72     8322.67    181.70 o 
  -6  11   2     1524.08     1519.21     94.36 o 
  -5  11   2    15880.72    15942.62    241.75 o 
  -4  11   2     8167.65     8130.06    171.14 o 
  -3  11   2    30829.06    30733.36    317.71 o 
  -2  11   2    15615.82    15574.63    221.97 o 
  -1  11   2     7224.12     6705.24    120.34 o 
   0  11   2    29830.91    29611.90    533.31 o 
   1  11   2     2161.43     2078.84     80.31 o 
   2  11   2    53265.69    53773.22    361.60 o 
   3  11   2      268.83      222.62     46.99 o 
   4  11   2    39520.65    37336.12    675.58 o 
   5  11   2      591.72      748.65     69.56 o 
   6  11   2    15675.03    16064.17    302.18 o 
   7  11   2     4420.69     4352.17    145.11 o 
   8  11   2    16269.45    15830.09    305.51 o 
   9  11   2    17721.81    17893.34    336.27 o 
  10  11   2     8242.27     8515.54    250.92 o 
  11  11   2    13169.46    13111.40    374.46 o 
  12  11   2       67.84       60.98    141.85 o 
  13  11   2     8021.84     7997.46    462.11 o 
 -13  12   2     2336.06     2547.43    290.20 o 
 -12  12   2     3490.31     3500.84    234.68 o 
 -11  12   2       56.04      -21.25    132.50 o 
 -10  12   2     4755.91     4895.10    202.16 o 
  -9  12   2     1080.75     1179.64    121.34 o 
  -8  12   2    13083.71    12961.68    239.83 o 
  -7  12   2       23.87       30.25     65.20 o 
  -6  12   2     7790.18     8111.46    187.47 o 
  -5  12   2     3781.59     3721.71    130.72 o 
  -4  12   2    10178.84    10495.03    200.70 o 
  -3  12   2     2270.77     2252.16    102.78 o 
  -2  12   2    15709.93    15532.10    232.00 o 
  -1  12   2    11274.56    11082.42    160.23 o 
   0  12   2     4614.02     4377.70    110.15 o 
   1  12   2    26933.48    27554.67    261.49 o 
   2  12   2     1351.40     1275.40     73.83 o 
   3  12   2    24745.35    24543.14    250.53 o 
   4  12   2      227.95      203.72     64.34 o 
   5  12   2    15138.19    15302.80    245.76 o 
   6  12   2     2725.73     2628.92    121.45 o 
   7  12   2     9479.44     9578.83    209.78 o 
   8  12   2    10255.27    10651.61    262.93 o 
   9  12   2     3227.65     3324.83    169.85 o 
  10  12   2     8605.20     8376.39    258.11 o 
  11  12   2     1264.95     1160.43    167.96 o 
  12  12   2     6151.51     6094.74    301.43 o 
 -13  13   2     2205.74     2372.78    318.48 o 
 -12  13   2      260.69      299.39    155.96 o 
 -11  13   2     2685.54     2608.91    270.02 o 
 -10  13   2      230.14      255.02    130.91 o 
  -9  13   2     6041.88     5833.08    214.12 o 
  -8  13   2     1599.97     1851.31    138.81 o 
  -7  13   2     8097.06     7792.90    198.46 o 
  -6  13   2      687.07      718.86     86.07 o 
  -5  13   2     6272.96     6157.28    168.46 o 
  -4  13   2      675.25      697.88     78.36 o 
  -3  13   2    10384.54    10200.17    202.15 o 
  -2  13   2     1379.84     1201.88     88.38 o 
  -1  13   2     7638.28     7063.11    165.11 o 
   0  13   2     5098.82     4884.96    121.74 o 
   1  13   2      310.58      260.06     60.07 o 
   2  13   2    12207.11    11939.43    181.70 o 
   3  13   2     2129.62     2048.91    106.75 o 
   4  13   2     5286.48     4983.75    154.60 o 
   5  13   2     1028.92      987.96     89.51 o 
   6  13   2     6431.66     6196.37    174.76 o 
   7  13   2     3324.61     3501.27    144.56 o 
   8  13   2     3023.65     2993.60    160.54 o 
   9  13   2     3350.55     3430.35    177.05 o 
  10  13   2     1802.01     1634.26    152.77 o 
  11  13   2     2683.96     2669.85    221.10 o 
  12  13   2       29.55      -27.67    226.09 o 
 -12  14   2      573.02      456.03    172.86 o 
 -11  14   2       41.59       88.03    144.48 o 
 -10  14   2      698.25      704.26    145.23 o 
  -9  14   2      147.47      200.51    103.32 o 
  -8  14   2     1288.28     1176.70    128.62 o 
  -7  14   2      381.97      330.34    100.36 o 
  -6  14   2     1345.80     1473.82    109.80 o 
  -5  14   2      279.69      252.50     73.92 o 
  -4  14   2     5038.69     4983.40    157.18 o 
  -3  14   2       27.10       22.41     61.01 o 
  -2  14   2     7542.94     7363.82    179.69 o 
  -1  14   2      556.30      557.72     78.99 o 
   0  14   2     4365.93     4345.70    138.45 o 
   1  14   2     1625.77     1687.67    115.94 o 
   2  14   2      653.25      615.18     81.48 o 
   3  14   2     3084.22     2930.92    126.66 o 
   4  14   2      239.46      184.97     73.86 o 
   5  14   2     1434.78     1302.13    105.39 o 
   6  14   2        6.74      -47.28     75.27 o 
   7  14   2     1722.91     1677.46    134.10 o 
   8  14   2     1951.77     2091.14    154.43 o 
   9  14   2      691.39      676.39    125.14 o 
  10  14   2      635.72      527.01    130.28 o 
  11  14   2       50.68      -52.62    199.17 o 
 -11  15   2       51.19       30.85    149.04 o 
 -10  15   2      125.55       78.90    132.44 o 
  -9  15   2      123.31       83.05    111.07 o 
  -8  15   2       69.85       75.76    100.91 o 
  -7  15   2        9.76      -17.38     92.47 o 
  -6  15   2        2.33        8.24     94.57 o 
  -5  15   2       12.23        1.45     74.57 o 
  -4  15   2       11.47      -14.79     69.77 o 
  -3  15   2      197.73      155.89     74.21 o 
  -2  15   2        7.03       12.54     69.52 o 
  -1  15   2      492.98      435.68     85.30 o 
   0  15   2      318.62      262.68     82.77 o 
   1  15   2        0.82      -10.29     70.36 o 
   2  15   2       22.45       44.92     73.76 o 
   3  15   2      393.78      283.91     86.27 o 
   4  15   2       25.64       77.13     75.24 o 
   5  15   2      246.54      227.93     87.11 o 
   6  15   2        3.99        5.68     80.08 o 
   7  15   2        3.38       52.06    101.64 o 
   8  15   2      450.52      488.53    113.47 o 
   9  15   2       15.29       10.71    115.74 o 
  10  15   2       12.37      -76.43    151.43 o 
 -11  16   2      608.70      614.53    211.33 o 
 -10  16   2      312.10      357.17    153.51 o 
  -9  16   2      218.65      353.70    131.15 o 
  -8  16   2     1996.48     1954.28    162.22 o 
  -7  16   2        2.08       -1.89    106.14 o 
  -6  16   2     2698.93     2651.91    167.02 o 
  -5  16   2      586.17      541.47    109.98 o 
  -4  16   2     1841.83     1835.82    120.39 o 
  -3  16   2       19.82       20.59     80.94 o 
  -2  16   2       36.44       21.77     75.75 o 
  -1  16   2     1089.25     1165.94    114.38 o 
   0  16   2      415.21      318.42     86.00 o 
   1  16   2     1282.24     1276.50    118.02 o 
   2  16   2      275.12      255.13     86.41 o 
   3  16   2      463.21      451.79     96.59 o 
   4  16   2       10.82      -33.40     84.71 o 
   5  16   2      298.99      267.45     97.45 o 
   6  16   2      378.73      386.82    103.42 o 
   7  16   2      283.28      334.58    121.99 o 
   8  16   2      162.57      159.65    120.36 o 
   9  16   2       50.11      -43.07    150.52 o 
  10  16   2      474.04      479.33    187.74 o 
 -10  17   2      824.63      827.36    183.89 o 
  -9  17   2     2628.85     2384.51    219.14 o 
  -8  17   2      725.34      654.87    139.72 o 
  -7  17   2    10079.27    10235.02    296.25 o 
  -6  17   2      209.63      158.09    113.51 o 
  -5  17   2     4281.14     4111.41    223.46 o 
  -4  17   2      412.89      447.60    124.50 o 
  -3  17   2     1478.17     1525.34    130.11 o 
  -2  17   2     1103.81     1055.26    114.89 o 
  -1  17   2     3671.41     3713.19    174.21 o 
   0  17   2     2991.95     2753.94    155.20 o 
   1  17   2      384.14      334.45     98.76 o 
   2  17   2     3131.67     2891.19    161.15 o 
   3  17   2      100.77       44.76     90.54 o 
   4  17   2      601.34      630.28    114.10 o 
   5  17   2       21.03       57.89    100.31 o 
   6  17   2     3425.98     3581.94    190.61 o 
   7  17   2     1415.96     1458.08    175.35 o 
   8  17   2      446.51      451.14    183.48 o 
   9  17   2     1213.94     1306.44    211.44 o 
  -9  18   2      787.08      911.42    202.71 o 
  -8  18   2     8791.82     8576.51    337.10 o 
  -7  18   2       33.43       25.42    133.46 o 
  -6  18   2     7975.92     8579.55    386.54 o 
  -5  18   2      935.24      874.65    150.44 o 
  -4  18   2     5298.31     5348.47    252.23 o 
  -3  18   2     1055.16     1126.50    149.29 o 
  -2  18   2     4628.55     4313.64    192.47 o 
  -1  18   2     5844.67     5724.81    214.54 o 
   0  18   2     3391.79     3425.40    178.12 o 
   1  18   2     5887.33     5707.57    216.09 o 
   2  18   2       97.41      103.50     99.05 o 
   3  18   2     3338.85     3555.35    184.62 o 
   4  18   2       13.91       12.22    101.10 o 
   5  18   2     2909.67     3140.80    185.24 o 
   6  18   2     1181.98     1208.90    148.64 o 
   7  18   2     4235.02     4403.12    312.51 o 
   8  18   2     2336.85     2260.13    263.74 o 
  -7  19   2     8313.54     9014.13    647.60 o 
  -6  19   2      575.23      498.54    155.10 o 
  -5  19   2     6398.27     6343.16    316.81 o 
  -4  19   2     1445.21     1431.99    170.84 o 
  -3  19   2     3965.89     3785.73    226.40 o 
  -2  19   2     4380.54     4590.73    242.62 o 
  -1  19   2     2584.06     2538.51    167.16 o 
   0  19   2     8502.72     8816.80    272.53 o 
   1  19   2      410.75      316.29    130.74 o 
   2  19   2     5684.39     5486.13    225.50 o 
   3  19   2       13.65       -8.94    111.88 o 
   4  19   2     7594.85     7510.63    260.54 o 
   5  19   2      402.14      432.29    137.14 o 
   6  19   2     6292.37     6687.10    365.97 o 
  -6  20   2     4765.41     5008.34    290.56 o 
  -5  20   2      337.98      243.76    164.09 o 
  -4  20   2     5195.93     5392.14    280.00 o 
  -3  20   2     5208.52     5258.56    271.15 o 
  -2  20   2     3266.30     3237.34    229.68 o 
  -1  20   2     6609.97     6416.65    293.17 o 
   0  20   2      630.36      703.08    138.41 o 
   1  20   2     7243.73     7134.65    262.52 o 
   2  20   2      702.65      605.68    137.06 o 
   3  20   2    12169.20    12558.79    340.11 o 
   4  20   2      256.91      396.59    147.80 o 
   5  20   2     7232.19     6998.77    319.39 o 
  -3  21   2     4096.01     4245.25    337.16 o 
  -2  21   2     4397.53     4364.64    276.79 o 
  -1  21   2     1077.73     1269.80    201.43 o 
   0  21   2     5497.09     5647.82    295.67 o 
   1  21   2      470.68      573.29    187.47 o 
   2  21   2     8505.34     9611.30    438.52 o 
 -16   1   3     1290.54     1360.92    172.53 o 
 -15   1   3      171.90      196.75    137.85 o 
 -14   1   3      661.89      621.05    124.06 o 
 -13   1   3     2215.95     2227.68    151.02 o 
 -12   1   3        0.61      -36.09     58.09 o 
 -11   1   3      118.89      119.94     53.30 o 
 -10   1   3       24.58       37.04     50.40 o 
  -9   1   3     1258.95     1135.09     66.77 o 
  -8   1   3      196.28      212.97     43.50 o 
  -7   1   3     7107.07     6692.01    113.80 o 
  -6   1   3     2189.83     2151.85     63.70 o 
  -5   1   3      396.43      511.44     36.55 o 
  -4   1   3     1774.01     1903.46     48.36 o 
  -3   1   3     2047.30     1918.69     41.07 o 
  -2   1   3      225.92      326.20     15.15 o 
  -1   1   3       78.03       68.26     11.47 o 
   0   1   3    26057.53    28109.67    396.94 o 
   1   1   3      652.80      601.72     19.47 o 
   2   1   3     1327.60     1298.98     33.98 o 
   3   1   3     5040.71     5243.44     84.38 o 
   4   1   3      133.12      137.83     27.39 o 
   5   1   3     1122.63      826.56     46.62 o 
   6   1   3     1499.17     1412.46     67.55 o 
   7   1   3    19223.49    19077.72    225.25 o 
   8   1   3       37.82       53.02     71.23 o 
   9   1   3     2276.40     2086.55    129.50 o 
  10   1   3       45.83       77.11     87.24 o 
  11   1   3      634.17      651.02    114.48 o 
  12   1   3       26.09       -7.84    107.03 o 
  13   1   3     2547.28     2302.78    175.26 o 
  14   1   3     1066.76     1057.30    159.29 o 
  15   1   3     1138.20     1109.32    185.26 o 
 -16   2   3     1005.43     1085.15    194.81 o 
 -15   2   3     3129.98     3272.47    191.20 o 
 -14   2   3     4913.07     5027.74    210.03 o 
 -13   2   3     2067.31     2082.61    146.48 o 
 -12   2   3     6406.23     6330.36    154.33 o 
 -11   2   3      962.41      918.60     76.95 o 
 -10   2   3     4363.88     4379.87    125.33 o 
  -9   2   3       52.11       93.16     46.65 o 
  -8   2   3    11002.12    11223.09    177.87 o 
  -7   2   3     5414.92     5000.20    100.61 o 
  -6   2   3     2708.76     2514.48     68.16 o 
  -5   2   3    28868.78    31427.11    448.04 o 
  -4   2   3     2304.14     2586.29     54.66 o 
  -3   2   3    29364.85    30089.36    510.47 o 
  -2   2   3    33013.12    34013.68    650.69 o 
  -1   2   3    83007.41    83720.30    804.00 o 
   0   2   3     7675.06     8059.88    106.06 o 
   1   2   3    13387.00    13288.91    104.33 o 
   2   2   3     9283.23     9532.07    109.28 o 
   3   2   3     5575.99     5859.85     97.10 o 
   4   2   3     8516.92     8356.18    126.28 o 
   5   2   3      429.66      385.99     45.73 o 
   6   2   3    17150.71    16990.13    235.15 o 
   7   2   3     3963.37     4268.76    116.50 o 
   8   2   3    31311.83    30205.08    311.72 o 
   9   2   3      787.38      832.11     98.36 o 
  10   2   3     9603.08     9291.87    249.95 o 
  11   2   3       12.68      -29.33     94.10 o 
  12   2   3     2099.30     2138.06    162.91 o 
  13   2   3      365.68      411.54    128.27 o 
  14   2   3     5161.96     5477.07    250.79 o 
  15   2   3     2000.73     2068.60    204.89 o 
 -16   3   3     4177.10     4679.77    348.43 o 
 -15   3   3     4333.00     4378.37    216.65 o 
 -14   3   3     2072.26     2082.58    159.00 o 
 -13   3   3    11676.85    11796.84    284.71 o 
 -12   3   3       35.66       26.55     75.08 o 
 -11   3   3    19644.57    19110.88    281.01 o 
 -10   3   3     2972.84     3118.09    103.71 o 
  -9   3   3    20982.60    21102.73    253.52 o 
  -8   3   3     3329.52     3122.22     89.42 o 
  -7   3   3    25624.29    26111.07    342.40 o 
  -6   3   3    23326.43    22582.70    194.88 o 
  -5   3   3    10577.55     9979.59    117.90 o 
  -4   3   3    37563.52    40036.32    662.37 o 
  -3   3   3     2640.11     2530.78     41.86 o 
  -2   3   3    27223.48    28926.18    345.06 o 
  -1   3   3     8279.82     8048.16     59.33 o 
   0   3   3    61773.77    64695.75    391.79 o 
   1   3   3     7738.80     7252.24    124.10 o 
   2   3   3    32905.48    33259.07    226.69 o 
   3   3   3    40239.46    42067.85    464.80 o 
   4   3   3     6582.31     6334.61    121.92 o 
   5   3   3    14584.54    13494.16    234.47 o 
   6   3   3     2463.03     2173.93     58.50 o 
   7   3   3    33014.82    32780.30    794.13 o 
   8   3   3      218.22      256.63     65.71 o 
   9   3   3    14570.74    15036.48    298.72 o 
  10   3   3      667.97      701.63    103.29 o 
  11   3   3     4997.88     5054.24    204.77 o 
  12   3   3      133.12      156.55    109.10 o 
  13   3   3     6468.43     6227.82    248.04 o 
  14   3   3     3957.21     4236.66    228.08 o 
  15   3   3     3511.46     3592.58    243.34 o 
 -16   4   3     5492.95     5840.20    382.88 o 
 -15   4   3     4800.74     5337.46    344.49 o 
 -14   4   3     9058.99     9329.86    270.50 o 
 -13   4   3      862.03     1023.13    121.92 o 
 -12   4   3    22442.58    22109.19    321.22 o 
 -11   4   3       62.38       93.20     62.30 o 
 -10   4   3    22980.80    23333.36    275.04 o 
  -9   4   3     8877.52     8842.05    180.73 o 
  -8   4   3    49883.70    51210.62    348.41 o 
  -7   4   3    18505.77    18900.15    194.79 o 
  -6   4   3    12174.34    12451.81    147.09 o 
  -5   4   3    53670.67    55123.04    298.87 o 
  -4   4   3     6479.37     6610.92    133.11 o 
  -3   4   3    60070.77    58809.88    649.88 o 
  -2   4   3     9764.35     9679.43     91.67 o 
  -1   4   3    58724.22    61614.06    280.20 o 
   0   4   3     6893.44     6805.90    114.98 o 
   1   4   3    46244.48    48475.20    303.08 o 
   2   4   3    10466.23    10140.79    237.83 o 
   3   4   3    45266.48    47156.92    571.04 o 
   4   4   3    21795.82    20847.57    450.28 o 
   5   4   3    17718.22    17511.72    397.56 o 
   6   4   3    15501.47    14646.70    338.94 o 
   7   4   3     1372.17     1284.35     66.50 o 
   8   4   3    15799.42    15738.17    237.10 o 
   9   4   3       29.61      -10.12     74.42 o 
  10   4   3    15027.70    14930.53    311.63 o 
  11   4   3       27.58       -1.80     96.02 o 
  12   4   3     7391.69     7340.50    251.25 o 
  13   4   3     2167.61     2199.56    177.27 o 
  14   4   3     4496.93     4641.09    236.98 o 
 -16   5   3     3072.76     3345.29    348.81 o 
 -15   5   3    11385.85    11676.12    601.74 o 
 -14   5   3      810.17      966.79    202.21 o 
 -13   5   3    13790.84    13149.62    297.54 o 
 -12   5   3      286.58      282.71     85.23 o 
 -11   5   3    33805.30    34065.05    330.20 o 
 -10   5   3     2223.18     2234.34     96.48 o 
  -9   5   3    44576.83    46071.15    444.99 o 
  -8   5   3    16558.16    16319.07    195.03 o 
  -7   5   3    30574.47    31276.37    431.00 o 
  -6   5   3    40876.68    43106.50    380.15 o 
  -5   5   3    24503.33    25781.24    372.18 o 
  -4   5   3    88722.76    90832.90   1531.65 o 
  -3   5   3    10150.47    10420.19    195.04 o 
  -2   5   3    72442.09    76539.20    458.29 o 
  -1   5   3       82.21       55.33     22.00 o 
   0   5   3    75309.24    76697.66    338.41 o 
   1   5   3     8345.73     8879.08    116.15 o 
   2   5   3    57303.66    59703.44    436.13 o 
   3   5   3    11650.82    11141.74    157.85 o 
   4   5   3    29700.81    28992.87    488.22 o 
   5   5   3    19287.91    19334.45    335.20 o 
   6   5   3     3462.63     3385.62     90.12 o 
   7   5   3    10971.54    10717.66    157.96 o 
   8   5   3      265.16      260.78     65.38 o 
   9   5   3    24040.85    24135.57    314.28 o 
  10   5   3       29.87       61.98     86.91 o 
  11   5   3    13917.21    13551.13    354.17 o 
  12   5   3     1615.71     1613.59    148.70 o 
  13   5   3     4768.18     4921.87    227.51 o 
  14   5   3     2286.79     2238.69    193.90 o 
 -16   6   3     8829.65     8998.73    471.38 o 
 -15   6   3     2839.87     3254.61    309.15 o 
 -14   6   3     9138.65     9090.55    417.62 o 
 -13   6   3      383.47      432.95    141.44 o 
 -12   6   3    13621.18    13514.51    257.74 o 
 -11   6   3       14.89       86.58     72.85 o 
 -10   6   3    40385.51    42291.79    355.98 o 
  -9   6   3    12144.64    11608.82    255.75 o 
  -8   6   3    35050.46    36614.73    299.82 o 
  -7   6   3    17222.02    17246.77    191.63 o 
  -6   6   3    15653.01    15538.27    169.85 o 
  -5   6   3    38693.20    39367.44    582.07 o 
  -4   6   3    16223.91    16806.62    177.97 o 
  -3   6   3    50361.03    51989.26    514.39 o 
  -2   6   3      733.47      732.72     46.61 o 
  -1   6   3    62570.95    65967.99    433.09 o 
   0   6   3       27.17       63.77     29.67 o 
   1   6   3    43840.40    46411.79    363.61 o 
   2   6   3    16624.96    17362.69    214.90 o 
   3   6   3    44129.96    43887.28    810.57 o 
   4   6   3    23328.79    22520.86    359.26 o 
   5   6   3    20500.00    20946.33    366.26 o 
   6   6   3    10954.81    10431.78    282.04 o 
   7   6   3       91.89      118.17     51.04 o 
   8   6   3     7584.82     7824.74    179.16 o 
   9   6   3      630.11      776.08     88.50 o 
  10   6   3    12437.38    12022.69    320.35 o 
  11   6   3      380.87      380.47    113.81 o 
  12   6   3     5270.40     5172.63    221.93 o 
  13   6   3     2642.86     2705.45    187.94 o 
  14   6   3     2115.49     2096.34    215.12 o 
 -15   7   3     5643.37     5793.14    375.80 o 
 -14   7   3     1464.41     1691.40    240.24 o 
 -13   7   3     7243.50     7432.86    300.09 o 
 -12   7   3      214.57      268.02    108.08 o 
 -11   7   3    20006.58    20080.39    286.69 o 
 -10   7   3      903.47      900.36     79.26 o 
  -9   7   3    22187.58    22529.88    249.91 o 
  -8   7   3    14362.26    14120.97    292.80 o 
  -7   7   3     8800.45     8465.98    138.36 o 
  -6   7   3    18842.18    18951.61    468.60 o 
  -5   7   3     8272.39     7642.58    246.96 o 
  -4   7   3    51623.52    53414.39    644.64 o 
  -3   7   3     3429.18     3310.90     91.02 o 
  -2   7   3    37061.89    37834.95    334.30 o 
  -1   7   3     4091.22     4086.35     70.60 o 
   0   7   3    14512.17    14454.58    198.96 o 
   1   7   3     5133.17     5110.75     92.77 o 
   2   7   3    14614.08    14834.06    176.43 o 
   3   7   3     9271.92     9000.34    161.22 o 
   4   7   3    16677.10    16474.21    230.77 o 
   5   7   3    25134.48    24811.55    436.85 o 
   6   7   3      299.09      329.67     54.66 o 
   7   7   3    10045.10     9668.13    164.10 o 
   8   7   3      738.82      741.39     81.61 o 
   9   7   3    12061.98    11773.03    352.31 o 
  10   7   3      971.52      963.71    118.70 o 
  11   7   3     8295.71     8231.04    318.11 o 
  12   7   3     2119.83     2094.15    169.23 o 
  13   7   3     4191.39     4284.15    255.02 o 
  14   7   3      832.59      871.64    188.91 o 
 -15   8   3     1251.82     1090.54    251.56 o 
 -14   8   3     3602.08     3606.26    305.43 o 
 -13   8   3      361.51      354.88    148.55 o 
 -12   8   3     3322.82     3570.59    212.21 o 
 -11   8   3       52.40       57.45     79.75 o 
 -10   8   3    13315.76    13345.14    229.62 o 
  -9   8   3      695.50      596.32     75.01 o 
  -8   8   3     4153.46     4158.02    110.40 o 
  -7   8   3     5263.86     5075.08    112.39 o 
  -6   8   3     1178.24     1026.22     58.17 o 
  -5   8   3     9014.50     8747.66    150.51 o 
  -4   8   3      213.29      234.58     48.51 o 
  -3   8   3    38606.34    39997.43    318.34 o 
  -2   8   3     3097.24     3005.44     91.26 o 
  -1   8   3    20709.55    20307.88    443.81 o 
   0   8   3     9580.48     9891.72    132.11 o 
   1   8   3     4353.11     4227.75     90.02 o 
   2   8   3    12402.80    12697.28    155.37 o 
   3   8   3     9043.16     8971.62    135.63 o 
   4   8   3    11139.37    10841.98    201.30 o 
   5   8   3     6955.39     6795.57    144.19 o 
   6   8   3    16864.33    16306.62    347.91 o 
   7   8   3      999.40     1136.70     77.26 o 
   8   8   3     6922.18     6786.98    174.77 o 
   9   8   3      166.80      180.30     77.13 o 
  10   8   3     5195.16     5129.28    200.21 o 
  11   8   3       66.73       46.07    117.70 o 
  12   8   3     3627.85     3653.82    227.74 o 
  13   8   3     1565.32     1508.98    195.50 o 
  14   8   3      990.52      681.19    281.26 o 
 -15   9   3      431.46      518.15    261.44 o 
 -14   9   3     1096.38     1321.40    245.85 o 
 -13   9   3     1364.20     1559.58    181.26 o 
 -12   9   3      318.09      344.11    136.41 o 
 -11   9   3     1230.94     1405.98    131.37 o 
 -10   9   3      128.67       52.47     74.68 o 
  -9   9   3     1579.74     1577.17     99.77 o 
  -8   9   3       30.94       84.34     60.10 o 
  -7   9   3      347.34      325.58     62.30 o 
  -6   9   3     6108.85     5879.20    164.75 o 
  -5   9   3      157.94      254.09     51.85 o 
  -4   9   3     1686.86     1685.57     81.47 o 
  -3   9   3      455.28      412.97     54.73 o 
  -2   9   3     2920.21     3106.36     98.89 o 
  -1   9   3       26.52       19.41     36.30 o 
   0   9   3      984.60      986.32     56.87 o 
   1   9   3     4688.06     4319.20     98.48 o 
   2   9   3      115.11      136.44     41.09 o 
   3   9   3     3147.64     3120.31    115.94 o 
   4   9   3     1704.77     1687.94     68.43 o 
   5   9   3     2980.95     2886.52     97.02 o 
   6   9   3       85.07       45.63     54.16 o 
   7   9   3     6438.19     6292.00    173.80 o 
   8   9   3      261.77      249.49     77.63 o 
   9   9   3     1228.53     1374.13    108.52 o 
  10   9   3      800.50      738.36    134.82 o 
  11   9   3      832.38      685.56    146.68 o 
  12   9   3        1.05       80.61    168.14 o 
  13   9   3     1300.81     1225.67    185.67 o 
 -14  10   3      115.18      144.79    187.53 o 
 -13  10   3        4.14      -50.06    142.40 o 
 -12  10   3       65.30      127.35    122.68 o 
 -11  10   3      494.29      534.44    135.34 o 
 -10  10   3       24.86       25.12     87.53 o 
  -9  10   3      684.88      625.43     86.94 o 
  -8  10   3      142.63      103.61     65.23 o 
  -7  10   3      536.82      583.30     70.28 o 
  -6  10   3      734.37      662.32     68.76 o 
  -5  10   3      780.87      719.44     69.47 o 
  -4  10   3     4277.57     4131.54    120.51 o 
  -3  10   3     1436.12     1420.29     77.44 o 
  -2  10   3      613.29      611.89     59.15 o 
  -1  10   3      570.12      573.92     50.19 o 
   0  10   3      449.16      558.28     51.67 o 
   1  10   3       61.82       95.31     44.22 o 
   2  10   3     1282.52     1179.34     64.86 o 
   3  10   3      529.94      575.51     55.98 o 
   4  10   3       42.13       48.10     44.52 o 
   5  10   3      241.15      219.91     58.94 o 
   6  10   3       27.63       68.04     55.67 o 
   7  10   3        3.66       23.90     60.67 o 
   8  10   3      969.38      936.73    104.79 o 
   9  10   3       47.56       41.00     93.79 o 
  10  10   3      168.08      164.33    122.45 o 
  11  10   3     1211.11     1368.70    172.92 o 
  12  10   3       46.63       -4.40    141.16 o 
  13  10   3       97.43      119.05    167.90 o 
 -14  11   3      104.66       37.34    197.38 o 
 -13  11   3      201.59      234.99    152.38 o 
 -12  11   3     1641.11     1684.82    185.77 o 
 -11  11   3      948.35      878.13    153.90 o 
 -10  11   3      112.00      151.57     95.05 o 
  -9  11   3       72.36       94.96     89.48 o 
  -8  11   3     2121.13     2119.61    113.08 o 
  -7  11   3      137.17       95.66     60.65 o 
  -6  11   3      379.38      451.06     70.90 o 
  -5  11   3     1736.85     1828.32     95.09 o 
  -4  11   3     1380.14     1260.68     82.05 o 
  -3  11   3      452.98      368.07     60.84 o 
  -2  11   3     1459.65     1414.12     81.67 o 
  -1  11   3      983.79      894.23     59.87 o 
   0  11   3     1509.81     1383.43     69.61 o 
   1  11   3      553.22      552.76     56.78 o 
   2  11   3      986.58     1049.56     68.77 o 
   3  11   3      517.12      435.46     56.95 o 
   4  11   3     2734.74     2575.03     85.29 o 
   5  11   3     6937.84     6808.04    146.85 o 
   6  11   3      220.29      213.97     69.53 o 
   7  11   3     1108.11     1156.82     98.00 o 
   8  11   3     1171.99     1130.31    116.56 o 
   9  11   3     2914.90     2981.16    161.28 o 
  10  11   3       41.06       43.40    117.58 o 
  11  11   3     4358.12     4294.64    278.51 o 
  12  11   3     1779.95     1646.38    195.98 o 
 -13  12   3      153.21      132.24    152.38 o 
 -12  12   3     5244.62     5518.94    272.90 o 
 -11  12   3     1174.25     1349.92    169.55 o 
 -10  12   3     1848.65     1943.64    149.60 o 
  -9  12   3     1037.11     1008.87    119.04 o 
  -8  12   3      710.55      735.13    106.11 o 
  -7  12   3      196.77      217.24     72.90 o 
  -6  12   3     3779.09     3504.39    131.96 o 
  -5  12   3     1487.88     1440.03     94.97 o 
  -4  12   3     1382.87     1291.82     88.34 o 
  -3  12   3    10703.04    10112.47    332.21 o 
  -2  12   3     2452.66     2360.66    104.28 o 
  -1  12   3     6700.64     6301.25    126.24 o 
   0  12   3     1036.64     1035.62     69.32 o 
   1  12   3    12035.63    11825.77    176.38 o 
   2  12   3     2510.62     2546.67     93.98 o 
   3  12   3     2883.44     2991.92    101.94 o 
   4  12   3     9590.52     9236.10    209.65 o 
   5  12   3      831.86      932.02     86.45 o 
   6  12   3     9504.38     9169.40    202.63 o 
   7  12   3     1487.90     1515.36    124.32 o 
   8  12   3     6175.50     6367.17    213.91 o 
   9  12   3        0.16       68.15     99.87 o 
  10  12   3     6466.12     6254.98    272.11 o 
  11  12   3     2757.26     2941.70    237.15 o 
  12  12   3     2727.69     2989.27    247.62 o 
 -13  13   3     8343.19     8812.72    367.71 o 
 -12  13   3      200.17      270.20    156.14 o 
 -11  13   3     7165.36     7545.11    309.29 o 
 -10  13   3       45.32       27.72    104.40 o 
  -9  13   3     4603.01     4641.78    194.94 o 
  -8  13   3     4269.92     4086.28    180.26 o 
  -7  13   3     7813.41     8031.00    232.03 o 
  -6  13   3     7721.98     7335.55    186.31 o 
  -5  13   3     2722.15     2506.14    117.41 o 
  -4  13   3     7090.42     6995.15    173.28 o 
  -3  13   3      309.59      325.16     69.48 o 
  -2  13   3    18486.29    18143.69    261.04 o 
  -1  13   3     1169.29     1237.92     87.99 o 
   0  13   3    19219.09    19132.23    263.44 o 
   1  13   3     1876.66     1690.70     85.92 o 
   2  13   3     3783.78     3768.15    114.79 o 
   3  13   3     5916.28     5512.24    158.48 o 
   4  13   3     2604.77     2559.23    108.77 o 
   5  13   3    14582.10    14432.65    281.10 o 
   6  13   3     1982.00     1942.72    115.99 o 
   7  13   3    14784.00    14887.89    306.64 o 
   8  13   3      284.66      238.59    102.27 o 
   9  13   3     4663.56     4716.65    203.27 o 
  10  13   3      713.73      614.34    148.79 o 
  11  13   3     7265.87     7106.12    309.29 o 
 -12  14   3    11498.82    11464.98    393.49 o 
 -11  14   3       29.86       35.48    146.36 o 
 -10  14   3     4970.73     5215.62    224.58 o 
  -9  14   3     1516.45     1485.75    140.36 o 
  -8  14   3     8653.54     8765.13    255.07 o 
  -7  14   3     8947.11     9039.92    251.80 o 
  -6  14   3    10056.25     9829.27    253.42 o 
  -5  14   3     9763.58     9689.28    215.34 o 
  -4  14   3     1992.71     1881.58    110.50 o 
  -3  14   3    15836.48    15483.87    254.24 o 
  -2  14   3      103.52       58.26     65.13 o 
  -1  14   3    26510.58    26261.65    361.33 o 
   0  14   3      436.26      457.48     76.09 o 
   1  14   3    17414.03    16994.04    303.38 o 
   2  14   3     2876.56     2552.98    120.35 o 
   3  14   3     4066.96     3791.16    141.44 o 
   4  14   3     7439.57     7609.93    193.97 o 
   5  14   3     5988.88     5870.53    160.92 o 
   6  14   3    13857.96    14094.96    265.26 o 
   7  14   3     3600.90     3372.25    170.00 o 
   8  14   3     7888.27     7951.15    243.96 o 
   9  14   3        1.26      -29.52    107.31 o 
  10  14   3     4570.10     4354.06    250.57 o 
  11  14   3      562.70      668.05    197.80 o 
 -12  15   3       10.60      -34.81    207.71 o 
 -11  15   3     8976.14     8961.04    434.27 o 
 -10  15   3      561.43      642.42    136.43 o 
  -9  15   3     8853.66     9196.92    278.00 o 
  -8  15   3     5275.17     5388.98    215.17 o 
  -7  15   3    15189.06    15429.95    332.96 o 
  -6  15   3    12738.22    12782.61    298.02 o 
  -5  15   3     6866.26     6582.15    217.48 o 
  -4  15   3    11080.96    11219.92    231.65 o 
  -3  15   3     1939.38     1845.20    111.93 o 
  -2  15   3    23156.17    23375.06    319.82 o 
  -1  15   3       55.84      104.63     74.89 o 
   0  15   3    29285.38    28959.32    408.20 o 
   1  15   3     1078.39     1103.44    108.15 o 
   2  15   3    11088.52    10615.08    256.22 o 
   3  15   3     4028.82     4142.55    171.04 o 
   4  15   3     4991.85     4883.91    168.26 o 
   5  15   3     5806.01     5901.11    189.07 o 
   6  15   3     5509.20     5642.07    170.01 o 
   7  15   3    11343.22    11403.73    284.97 o 
   8  15   3      759.36      711.92    127.33 o 
   9  15   3     3843.76     3985.16    207.77 o 
  10  15   3      976.80     1240.23    197.78 o 
 -11  16   3      216.69      226.22    172.98 o 
 -10  16   3     6663.24     6661.43    309.92 o 
  -9  16   3     1343.74     1427.07    152.85 o 
  -8  16   3    10177.80     9724.48    285.31 o 
  -7  16   3    13899.19    13788.97    325.85 o 
  -6  16   3     9236.97     9793.54    272.89 o 
  -5  16   3    14260.31    13824.84    311.60 o 
  -4  16   3     1541.17     1352.83    129.67 o 
  -3  16   3     9638.70     9549.54    223.34 o 
  -2  16   3      722.36      785.40    106.19 o 
  -1  16   3    24739.37    23953.03    381.27 o 
   0  16   3       27.28      -15.82     84.44 o 
   1  16   3    12743.82    12572.46    284.45 o 
   2  16   3     4166.31     3994.45    175.31 o 
   3  16   3     4227.69     4091.40    178.18 o 
   4  16   3     3460.01     3566.51    173.18 o 
   5  16   3     3356.57     3265.07    170.43 o 
   6  16   3     4812.73     4847.18    207.21 o 
   7  16   3     3959.09     3891.70    205.06 o 
   8  16   3     3772.29     3656.25    198.17 o 
   9  16   3       84.39       42.87    134.88 o 
 -10  17   3      195.79      240.91    166.45 o 
  -9  17   3     4796.10     4987.77    235.80 o 
  -8  17   3     4501.05     4409.07    216.89 o 
  -7  17   3     5068.25     4968.87    221.55 o 
  -6  17   3     9679.33     9455.98    278.86 o 
  -5  17   3     3261.79     3408.94    206.45 o 
  -4  17   3     4882.06     4781.56    232.08 o 
  -3  17   3      373.90      302.45    113.56 o 
  -2  17   3     9483.89     9608.67    258.59 o 
  -1  17   3       67.97       37.98     86.25 o 
   0  17   3    11700.54    11780.11    287.06 o 
   1  17   3     2705.55     2714.14    158.25 o 
   2  17   3     5409.22     5352.68    206.94 o 
   3  17   3     2551.61     2571.82    157.90 o 
   4  17   3     1868.71     1848.43    146.14 o 
   5  17   3     4952.92     5151.25    214.86 o 
   6  17   3     3113.07     3110.90    208.19 o 
   7  17   3     2655.03     2646.01    209.19 o 
   8  17   3      346.54      411.52    168.52 o 
  -9  18   3     1358.66     1233.18    178.52 o 
  -8  18   3     1542.26     1769.92    181.00 o 
  -7  18   3     2611.09     2729.45    212.56 o 
  -6  18   3     1443.82     1388.81    165.99 o 
  -5  18   3     2188.38     2265.92    195.04 o 
  -4  18   3      110.68       72.70    111.81 o 
  -3  18   3     4384.29     4909.44    241.87 o 
  -2  18   3      485.86      491.25    130.85 o 
  -1  18   3     6625.77     6480.26    229.48 o 
   0  18   3     2168.64     2181.32    152.26 o 
   1  18   3     2714.10     2632.95    167.62 o 
   2  18   3      651.64      744.56    121.01 o 
   3  18   3      893.50     1105.02    133.63 o 
   4  18   3     3311.61     3388.76    188.09 o 
   5  18   3      333.68      263.17    120.59 o 
   6  18   3     2800.76     2887.58    216.08 o 
   7  18   3      609.01      527.09    174.05 o 
  -8  19   3     1556.09     1681.40    267.48 o 
  -7  19   3       10.50       70.42    154.69 o 
  -6  19   3      374.81      298.77    151.05 o 
  -5  19   3      707.19      810.55    158.23 o 
  -4  19   3      324.37      295.34    135.74 o 
  -3  19   3      556.97      494.35    140.19 o 
  -2  19   3     1876.58     1922.08    185.68 o 
  -1  19   3     2355.13     2108.87    189.88 o 
   0  19   3      589.20      540.78    124.10 o 
   1  19   3      313.57      312.35    117.00 o 
   2  19   3      344.38      448.99    122.83 o 
   3  19   3       25.07      -16.50    109.73 o 
   4  19   3       74.51       39.89    119.81 o 
   5  19   3     4029.91     3962.58    219.32 o 
   6  19   3      105.95       15.26    164.65 o 
  -6  20   3       43.75        7.51    217.23 o 
  -5  20   3      319.30      248.70    157.91 o 
  -4  20   3        2.35     -129.92    147.89 o 
  -3  20   3      175.64      241.14    149.32 o 
  -2  20   3     1704.59     1860.88    196.03 o 
  -1  20   3       69.58       63.22    141.10 o 
   0  20   3      437.15      370.63    154.71 o 
   1  20   3       59.73       35.09    138.78 o 
   2  20   3      307.27      240.35    129.75 o 
   3  20   3      334.66      311.27    142.09 o 
   4  20   3      562.88      619.80    157.94 o 
  -3  21   3      280.47      149.34    217.91 o 
  -2  21   3       89.93       52.73    176.47 o 
  -1  21   3      944.07      806.02    194.43 o 
   0  21   3       76.82       47.45    179.07 o 
   1  21   3      163.35       -5.24    226.70 o 
   2  21   3     1275.63     1228.34    272.05 o 
 -16   0   4     7386.16     7177.71    378.49 o 
 -15   0   4       19.66       78.65    170.32 o 
 -14   0   4    20625.51    21116.20    539.01 o 
 -13   0   4     7605.50     7702.58    327.35 o 
 -12   0   4    14182.01    14198.87    295.05 o 
 -11   0   4     3294.79     3129.20    144.72 o 
 -10   0   4      333.90      432.47     83.37 o 
  -9   0   4     5900.41     5594.99    175.78 o 
  -8   0   4     9981.06     9325.04    192.66 o 
  -7   0   4    28810.89    28881.13    485.40 o 
  -6   0   4      731.13      753.34     67.41 o 
  -5   0   4    37875.37    39901.72    498.87 o 
  -4   0   4      296.06      360.63     42.68 o 
  -3   0   4     1325.27     1409.24     64.66 o 
  -2   0   4    10733.87    11589.41    165.71 o 
  -1   0   4   177015.06   180478.36   3445.41 o 
   0   0   4    13173.25    14024.84    395.71 o 
   1   0   4    20033.62    20788.06    392.81 o 
   2   0   4    24338.22    23548.44    168.18 o 
   3   0   4      857.07      972.68     85.34 o 
   4   0   4    26169.44    25263.15    401.43 o 
   5   0   4     9722.37    10690.95    282.60 o 
   6   0   4    51262.63    40150.27    911.54 o 
   7   0   4       34.66       66.93    102.24 o 
   8   0   4    38941.91    38808.73    855.69 o 
   9   0   4    11583.34    11925.90    625.76 o 
  10   0   4    10697.64    10685.92    384.02 o 
  11   0   4    15300.36    15530.03    761.67 o 
  12   0   4    10447.50    10450.35    419.78 o 
  13   0   4    14814.16    14535.30    513.87 o 
  14   0   4     3763.83     4091.02    321.34 o 
 -16   1   4      204.71      199.19    169.03 o 
 -15   1   4     8784.84     8789.39    275.07 o 
 -14   1   4     2274.70     2328.28    158.34 o 
 -13   1   4    18977.71    19401.90    292.08 o 
 -12   1   4     1609.45     1664.75     89.90 o 
 -11   1   4    11221.03    10873.38    175.25 o 
 -10   1   4     3889.54     3958.80    123.55 o 
  -9   1   4     2655.44     2652.76     94.63 o 
  -8   1   4    21392.28    21075.65    227.90 o 
  -7   1   4     7830.66     7498.37    119.68 o 
  -6   1   4    53520.68    56900.20    393.66 o 
  -5   1   4     4192.21     4614.71     80.72 o 
  -4   1   4    16317.48    16707.44    209.54 o 
  -3   1   4    12780.58    12813.97    112.08 o 
  -2   1   4    10594.88    11665.44    100.43 o 
  -1   1   4    24597.67    24746.55    338.47 o 
   0   1   4    17968.04    17904.11    238.35 o 
   1   1   4    44084.85    45290.39    558.88 o 
   2   1   4    11687.35    11930.07     96.18 o 
   3   1   4    59628.95    62875.93    418.90 o 
   4   1   4      432.92      543.42     34.15 o 
   5   1   4    35460.49    33741.13    457.32 o 
   6   1   4      989.20      885.31     49.76 o 
   7   1   4    54579.44    54885.88    615.00 o 
   8   1   4      390.35      494.57     88.83 o 
   9   1   4    16905.23    16943.94    323.07 o 
  10   1   4    15806.36    15911.49    327.42 o 
  11   1   4     5512.38     5685.16    218.22 o 
  12   1   4    12718.07    12324.76    325.13 o 
  13   1   4     9931.39    10204.21    312.92 o 
  14   1   4     9658.76     9711.22    317.88 o 
 -16   2   4     3963.76     4197.66    267.00 o 
 -15   2   4      735.51      832.94    146.18 o 
 -14   2   4     8424.61     8356.64    249.22 o 
 -13   2   4     2739.91     2660.01    130.10 o 
 -12   2   4    12388.98    11947.90    202.88 o 
 -11   2   4     5824.36     5688.97    139.51 o 
 -10   2   4     1544.94     1579.60     80.39 o 
  -9   2   4    15093.98    14647.49    188.87 o 
  -8   2   4      670.04      625.69     53.17 o 
  -7   2   4    30746.33    31279.02    282.05 o 
  -6   2   4     5543.01     5624.06     96.01 o 
  -5   2   4    38703.08    40063.89    436.60 o 
  -4   2   4      826.28      763.82     30.91 o 
  -3   2   4    33979.78    35066.83    618.14 o 
  -2   2   4     6577.71     6631.72     95.97 o 
  -1   2   4    71760.25    73408.85    766.08 o 
   0   2   4     5836.59     6374.07     99.03 o 
   1   2   4    17285.88    18149.82    118.88 o 
   2   2   4    34542.73    34122.13    280.59 o 
   3   2   4    14669.16    15440.20    148.88 o 
   4   2   4    23134.44    24162.31    438.58 o 
   5   2   4     1486.63     1493.34     67.08 o 
   6   2   4    45688.34    45178.70    397.28 o 
   7   2   4       46.22      105.48     53.14 o 
   8   2   4    21045.25    20724.29    458.48 o 
   9   2   4     4743.85     4872.74    183.73 o 
  10   2   4     5016.70     5117.60    200.47 o 
  11   2   4     9942.60     9985.99    277.26 o 
  12   2   4     5443.85     5853.03    234.33 o 
  13   2   4     5680.60     5408.78    243.40 o 
  14   2   4      986.67      852.26    162.84 o 
 -16   3   4      264.10      285.60    205.78 o 
 -15   3   4     1888.69     1922.34    269.92 o 
 -14   3   4     2838.74     3046.54    176.98 o 
 -13   3   4     4501.58     4448.96    163.99 o 
 -12   3   4     5460.23     5465.60    145.35 o 
 -11   3   4     5932.83     5788.81    139.95 o 
 -10   3   4     4223.58     3695.39    108.42 o 
  -9   3   4       87.68       85.35     48.33 o 
  -8   3   4    13107.54    12800.20    166.96 o 
  -7   3   4       65.93       86.09     37.58 o 
  -6   3   4    11815.76    11225.98    133.63 o 
  -5   3   4     6630.85     6664.16     94.47 o 
  -4   3   4    35091.74    37349.34    432.54 o 
  -3   3   4     1607.27     1497.38     45.75 o 
  -2   3   4    44052.44    45694.18    392.32 o 
  -1   3   4    38423.30    39901.96    212.11 o 
   0   3   4    43872.06    45423.48    295.71 o 
   1   3   4     1509.17     1587.91     45.78 o 
   2   3   4     9070.66     8955.88     89.70 o 
   3   3   4     2020.21     1866.23     43.09 o 
   4   3   4     8764.44     8905.81    180.73 o 
   5   3   4    18544.56    18601.01    370.80 o 
   6   3   4      619.70      655.59     61.94 o 
   7   3   4    14764.55    14637.56    212.31 o 
   8   3   4     1693.77     1687.18    117.48 o 
   9   3   4     7416.08     7290.45    217.77 o 
  10   3   4      864.18      842.80    110.35 o 
  11   3   4     6498.70     6317.85    230.45 o 
  12   3   4     3708.60     3874.43    197.15 o 
  13   3   4     1395.74     1427.55    166.20 o 
  14   3   4      529.06      561.40    152.61 o 
 -16   4   4      111.95      176.36    219.79 o 
 -15   4   4      819.14      763.18    206.32 o 
 -14   4   4      293.34      165.56    135.97 o 
 -13   4   4     2475.93     2561.17    138.78 o 
 -12   4   4      498.52      451.51     75.37 o 
 -11   4   4     1989.28     1996.53     95.17 o 
 -10   4   4      603.05      598.31     65.04 o 
  -9   4   4     4637.29     4534.05    113.18 o 
  -8   4   4      989.09      916.34     60.79 o 
  -7   4   4     6502.08     6642.39    115.99 o 
  -6   4   4      284.18      261.99     37.70 o 
  -5   4   4      850.28      821.08     42.05 o 
  -4   4   4      331.74      330.75     25.74 o 
  -3   4   4    20204.64    20695.19    269.62 o 
  -2   4   4     6760.98     7207.63     71.82 o 
  -1   4   4     5744.44     6312.30     65.15 o 
   0   4   4       44.44       94.50     26.18 o 
   1   4   4     9240.75     9886.56    111.20 o 
   2   4   4      152.90      242.43     31.28 o 
   3   4   4     4942.50     4803.47     81.21 o 
   4   4   4     4332.41     3992.41     88.55 o 
   5   4   4     4048.21     4006.91    160.31 o 
   6   4   4    11330.43    11523.51    186.74 o 
   7   4   4     1251.05     1222.86     80.05 o 
   8   4   4     2105.68     2062.17    102.92 o 
   9   4   4       16.02       20.94     78.24 o 
  10   4   4     1591.52     1588.42    133.01 o 
  11   4   4     2707.84     2556.27    167.69 o 
  12   4   4     1018.06      985.03    141.25 o 
  13   4   4      371.28      333.10    133.83 o 
  14   4   4      121.17       29.79    139.71 o 
 -16   5   4       75.93       18.25    204.56 o 
 -15   5   4      360.93      321.66    196.32 o 
 -14   5   4      520.57      514.15    186.55 o 
 -13   5   4        3.73       68.70    101.98 o 
 -12   5   4       98.22       72.15     67.92 o 
 -11   5   4      221.54      222.56     65.69 o 
 -10   5   4       48.97       84.35     56.50 o 
  -9   5   4     2234.65     2237.31     87.28 o 
  -8   5   4      386.00      464.39     54.01 o 
  -7   5   4        1.68       30.71     39.87 o 
  -6   5   4      366.23      448.61     42.08 o 
  -5   5   4     2005.28     1904.43     56.51 o 
  -4   5   4     1028.53     1001.41     33.90 o 
  -3   5   4      408.23      406.17     32.03 o 
  -2   5   4     1813.97     1612.25     36.75 o 
  -1   5   4     1407.47     1775.27     46.17 o 
   0   5   4     2233.06     2669.98     63.32 o 
   1   5   4     3059.04     3119.14     70.09 o 
   2   5   4       25.01       76.90     30.52 o 
   3   5   4     1013.50     1089.03     49.11 o 
   4   5   4      247.57      239.24     38.71 o 
   5   5   4     1610.56     1495.56     65.71 o 
   6   5   4        9.25       25.98     43.12 o 
   7   5   4      162.83      190.04     61.12 o 
   8   5   4     2303.50     2123.27    105.57 o 
   9   5   4      139.40      183.22     85.38 o 
  10   5   4       29.54       46.98     90.86 o 
  11   5   4      531.40      530.32    116.03 o 
  12   5   4      151.26      126.55    115.63 o 
  13   5   4        1.86      -25.23    126.39 o 
  14   5   4     1099.35     1132.17    178.20 o 
 -16   6   4      997.42     1079.42    258.40 o 
 -15   6   4        2.83      -84.12    184.82 o 
 -14   6   4      752.78      824.39    199.33 o 
 -13   6   4       49.99       56.03    121.86 o 
 -12   6   4       99.69      127.63     80.95 o 
 -11   6   4      970.42     1057.44     84.41 o 
 -10   6   4     1615.54     1720.19     89.54 o 
  -9   6   4     2722.74     2723.12     95.91 o 
  -8   6   4     1714.56     1636.08     74.38 o 
  -7   6   4     2868.65     2969.89     85.04 o 
  -6   6   4       89.02       48.50     36.09 o 
  -5   6   4    18810.69    18203.64    311.35 o 
  -4   6   4      359.27      402.13     44.05 o 
  -3   6   4    12043.97    12206.02    151.55 o 
  -2   6   4      487.36      589.53     46.55 o 
  -1   6   4     8491.79     8485.28    128.26 o 
   0   6   4       39.50      143.59     51.81 o 
   1   6   4       42.74       76.29     34.34 o 
   2   6   4    19305.05    19875.30    299.49 o 
   3   6   4    11646.06    11256.52    185.87 o 
   4   6   4     2693.33     2708.83     75.69 o 
   5   6   4        5.68       59.69     42.63 o 
   6   6   4     1484.36     1343.05     70.43 o 
   7   6   4      228.27      189.28     63.67 o 
   8   6   4     2939.40     3004.77    124.00 o 
   9   6   4       97.43       91.50     81.61 o 
  10   6   4     1136.18     1087.41    119.60 o 
  11   6   4      146.99      135.57    104.91 o 
  12   6   4       10.70        3.50    119.56 o 
  13   6   4      254.69      227.43    137.54 o 
  14   6   4       98.98       57.38    176.54 o 
 -15   7   4     3568.16     3736.53    324.61 o 
 -14   7   4      275.88      219.17    177.67 o 
 -13   7   4     1873.02     2080.18    186.47 o 
 -12   7   4     4018.03     4122.63    178.05 o 
 -11   7   4     3418.14     3582.30    136.43 o 
 -10   7   4     9002.75     8869.51    185.42 o 
  -9   7   4     5211.67     5259.15    131.36 o 
  -8   7   4     6808.64     7343.41    136.45 o 
  -7   7   4      520.04      481.62     52.03 o 
  -6   7   4     5821.01     5682.17    128.26 o 
  -5   7   4     2074.22     1838.84     72.47 o 
  -4   7   4    44648.96    46312.55    741.92 o 
  -3   7   4       71.44       56.61     39.93 o 
  -2   7   4    25332.57    25417.18    233.82 o 
  -1   7   4      231.11      186.51     36.21 o 
   0   7   4    19153.09    19935.14    202.62 o 
   1   7   4     6717.10     6855.01    110.97 o 
   2   7   4     6676.49     6771.53    114.28 o 
   3   7   4    18344.82    18838.74    301.58 o 
   4   7   4    14248.32    13538.47    239.10 o 
   5   7   4     5326.78     5224.20    152.04 o 
   6   7   4       13.41      -11.79     49.86 o 
   7   7   4     7725.59     7560.94    174.61 o 
   8   7   4       64.79       94.19     70.65 o 
   9   7   4     7796.45     7763.27    231.47 o 
  10   7   4      869.94      835.50    115.64 o 
  11   7   4     2380.35     2344.60    164.86 o 
  12   7   4      931.46      985.94    148.01 o 
  13   7   4      156.40      130.51    150.35 o 
 -15   8   4      155.35       59.57    207.21 o 
 -14   8   4     2049.33     2087.48    258.85 o 
 -13   8   4       61.84       39.58    130.14 o 
 -12   8   4     4531.20     4837.28    239.35 o 
 -11   8   4     6530.53     6925.85    215.82 o 
 -10   8   4    13252.70    13753.00    250.56 o 
  -9   8   4    21321.39    21468.55    274.26 o 
  -8   8   4     2958.69     2941.71    106.97 o 
  -7   8   4     5077.34     4872.27    138.41 o 
  -6   8   4       41.25       61.70     48.43 o 
  -5   8   4    33098.32    32885.09    779.20 o 
  -4   8   4      559.16      589.96     56.16 o 
  -3   8   4    65604.22    68847.85    884.86 o 
  -2   8   4     9271.88     9148.39    170.71 o 
  -1   8   4     6725.23     6480.24    110.19 o 
   0   8   4     5645.36     5186.02    102.30 o 
   1   8   4    13588.01    13752.42    162.55 o 
   2   8   4    17773.21    17626.52    295.70 o 
   3   8   4     9915.52     9523.10    214.35 o 
   4   8   4    38397.29    38044.46    713.77 o 
   5   8   4      952.20      957.02     67.03 o 
   6   8   4     8097.74     7620.07    217.06 o 
   7   8   4     1483.25     1540.94    100.13 o 
   8   8   4     9149.71     9526.44    207.20 o 
   9   8   4      696.90      738.23    110.51 o 
  10   8   4    11887.18    11458.55    288.79 o 
  11   8   4     3912.83     3809.73    197.02 o 
  12   8   4      938.65      928.29    166.27 o 
  13   8   4     5393.41     5616.53    292.10 o 
 -15   9   4     7477.02     7608.14    440.62 o 
 -14   9   4       18.20      -48.29    182.72 o 
 -13   9   4     5778.84     6149.23    283.91 o 
 -12   9   4     1651.57     1601.10    170.76 o 
 -11   9   4     8923.37     9054.97    246.21 o 
 -10   9   4    10647.37    10924.55    258.16 o 
  -9   9   4     7256.58     7376.24    182.45 o 
  -8   9   4    13510.18    14084.64    220.18 o 
  -7   9   4     1245.73     1247.93     80.40 o 
  -6   9   4    10328.55    10200.45    171.77 o 
  -5   9   4       24.84       46.35     52.16 o 
  -4   9   4    42067.70    43391.01    366.04 o 
  -3   9   4      116.48      165.10     49.38 o 
  -2   9   4    25625.36    24689.80    971.82 o 
  -1   9   4     9842.96     9449.33    283.16 o 
   0   9   4    13901.56    13825.86    311.43 o 
   1   9   4    12901.15    12137.33    473.70 o 
   2   9   4     9207.38     8589.55    295.89 o 
   3   9   4    36103.53    35562.52    572.84 o 
   4   9   4    10686.84     9964.18    276.53 o 
   5   9   4    36173.66    35159.00    703.07 o 
   6   9   4     4511.62     4196.99    119.84 o 
   7   9   4    22488.31    22365.06    403.99 o 
   8   9   4     1688.18     1865.70    115.91 o 
   9   9   4    11585.87    11873.19    284.92 o 
  10   9   4     2493.12     2590.33    189.54 o 
  11   9   4    11101.04    10308.68    340.67 o 
  12   9   4     8543.07     9245.44    338.89 o 
  13   9   4      261.94      223.66    172.46 o 
 -14  10   4     6302.54     6812.66    390.64 o 
 -13  10   4      425.32      524.49    152.06 o 
 -12  10   4     5448.34     5778.56    271.42 o 
 -11  10   4     4337.52     4294.89    187.66 o 
 -10  10   4     7660.53     7311.46    223.51 o 
  -9  10   4    11409.80    11671.56    338.52 o 
  -8  10   4     5837.91     5987.87    154.96 o 
  -7  10   4     9199.83     9065.92    177.36 o 
  -6  10   4      256.35      253.58     62.01 o 
  -5  10   4    12231.63    12797.97    206.03 o 
  -4  10   4       13.01       25.91     50.08 o 
  -3  10   4    24413.89    24104.39    269.54 o 
  -2  10   4     3635.18     3610.95    110.16 o 
  -1  10   4     8715.77     8435.32    140.95 o 
   0  10   4     8810.97     8329.11    137.51 o 
   1  10   4    12175.23    11760.44    180.50 o 
   2  10   4    19147.52    19462.09    315.11 o 
   3  10   4     8365.37     8254.52    144.43 o 
   4  10   4    20428.08    19291.28    309.08 o 
   5  10   4      220.91      243.59     58.92 o 
   6  10   4    14343.43    13633.06    331.28 o 
   7  10   4     2095.48     2185.46    116.63 o 
   8  10   4    16690.01    16709.01    278.48 o 
   9  10   4     2249.12     2507.53    181.14 o 
  10  10   4    17344.41    17488.32    419.63 o 
  11  10   4     6032.55     6435.96    285.15 o 
  12  10   4     5588.27     5760.81    284.35 o 
 -14  11   4       18.00      144.95    191.03 o 
 -13  11   4     5192.79     5416.45    281.07 o 
 -12  11   4     2357.29     2461.31    207.46 o 
 -11  11   4     3929.26     4164.29    193.25 o 
 -10  11   4     4627.84     5203.40    203.20 o 
  -9  11   4     3697.50     3794.89    169.02 o 
  -8  11   4     5961.27     5671.31    191.59 o 
  -7  11   4     2626.87     2622.40    118.55 o 
  -6  11   4    17553.39    17436.42    257.34 o 
  -5  11   4      319.09      338.06     65.98 o 
  -4  11   4     8422.92     8444.22    173.23 o 
  -3  11   4      216.89      240.71     60.07 o 
  -2  11   4     5170.86     5132.84    134.90 o 
  -1  11   4     1838.12     1886.15     76.51 o 
   0  11   4    14492.16    14083.00    208.08 o 
   1  11   4    17430.84    16610.14    263.69 o 
   2  11   4     8926.32     8572.72    171.26 o 
   3  11   4    20592.43    20622.12    405.77 o 
   4  11   4      625.86      616.25     58.72 o 
   5  11   4    17135.21    16664.31    335.42 o 
   6  11   4       12.24       45.39     60.03 o 
   7  11   4    22427.39    23230.01    363.16 o 
   8  11   4     4580.40     4219.99    178.14 o 
   9  11   4    15272.29    15765.70    391.78 o 
  10  11   4     2936.18     3179.36    214.27 o 
  11  11   4     6842.56     6620.48    293.14 o 
  12  11   4     5470.77     5470.05    288.91 o 
 -14  12   4     5425.05     5524.23    535.01 o 
 -13  12   4     1376.95     1401.71    193.34 o 
 -12  12   4     1940.09     1934.88    256.36 o 
 -11  12   4     5178.92     5160.98    215.07 o 
 -10  12   4     1844.79     1980.48    147.36 o 
  -9  12   4     4446.43     4496.34    187.79 o 
  -8  12   4     5948.20     5828.95    202.30 o 
  -7  12   4    13975.04    14128.26    290.46 o 
  -6  12   4       56.34       49.23     64.47 o 
  -5  12   4    15204.15    14930.67    242.09 o 
  -4  12   4     1141.93     1123.32     84.81 o 
  -3  12   4    10466.43     9744.63    189.62 o 
  -2  12   4      133.87      161.24     58.66 o 
  -1  12   4    18449.22    19056.08    257.12 o 
   0  12   4     5310.27     5208.56    123.07 o 
   1  12   4     6606.52     6326.82    136.33 o 
   2  12   4    20607.01    20077.97    305.19 o 
   3  12   4     3656.31     3402.47    106.60 o 
   4  12   4     7794.42     7349.34    149.57 o 
   5  12   4      864.99      802.31     83.59 o 
   6  12   4    12039.01    11679.16    269.31 o 
   7  12   4      288.98      368.32     96.66 o 
   8  12   4    11228.36    11237.19    275.66 o 
   9  12   4     3238.31     3054.75    201.41 o 
  10  12   4     4688.11     4919.96    252.39 o 
  11  12   4      875.38      984.53    172.13 o 
  12  12   4     3537.93     3209.05    255.66 o 
 -13  13   4     1905.36     1773.46    207.21 o 
 -12  13   4     6236.15     6244.31    296.29 o 
 -11  13   4      209.48      245.02    123.91 o 
 -10  13   4     3038.93     3174.68    178.49 o 
  -9  13   4     1546.22     1464.55    134.40 o 
  -8  13   4     2053.82     2132.89    142.87 o 
  -7  13   4      451.29      470.08     95.12 o 
  -6  13   4     8293.36     8283.90    228.45 o 
  -5  13   4     2294.88     2057.92    111.14 o 
  -4  13   4     2397.93     2380.41    113.34 o 
  -3  13   4      235.57      224.83     68.87 o 
  -2  13   4     8817.30     8454.52    184.39 o 
  -1  13   4      161.25      170.29     64.99 o 
   0  13   4     7491.30     7363.50    170.25 o 
   1  13   4     7748.48     7751.43    155.31 o 
   2  13   4     5407.78     5264.56    133.62 o 
   3  13   4     1364.32     1458.57     88.53 o 
   4  13   4     3234.78     3278.97    130.80 o 
   5  13   4     4941.94     4639.76    154.12 o 
   6  13   4     2819.13     2780.68    133.05 o 
   7  13   4     7455.61     7272.77    225.62 o 
   8  13   4      770.87      624.13    117.48 o 
   9  13   4     4662.65     4617.63    242.53 o 
  10  13   4       88.84      129.82    141.72 o 
  11  13   4     2978.07     3005.81    236.67 o 
 -12  14   4       55.93      132.81    148.55 o 
 -11  14   4     2907.41     3179.26    236.10 o 
 -10  14   4       23.11        3.73    108.54 o 
  -9  14   4      814.35      849.57    125.26 o 
  -8  14   4       87.41       67.96     93.91 o 
  -7  14   4      920.89      820.71    114.15 o 
  -6  14   4      197.26      189.75     89.31 o 
  -5  14   4     3590.13     3353.08    158.37 o 
  -4  14   4     1395.88     1540.19    102.71 o 
  -3  14   4     2827.12     2839.18    124.34 o 
  -2  14   4      814.46      779.34     80.86 o 
  -1  14   4     3919.92     3850.95    137.11 o 
   0  14   4       65.81       42.75     63.98 o 
   1  14   4     3448.52     3373.78    129.86 o 
   2  14   4      716.42      693.53     92.12 o 
   3  14   4     1295.81     1288.27    103.36 o 
   4  14   4     1510.69     1541.08    110.94 o 
   5  14   4     3540.73     3295.76    140.94 o 
   6  14   4     1310.36     1361.52    128.55 o 
   7  14   4      239.17      153.65    101.93 o 
   8  14   4     2391.76     2530.43    165.18 o 
   9  14   4      211.02      200.90    118.20 o 
  10  14   4     1467.66     1954.82    205.28 o 
 -12  15   4      987.52     1137.42    201.00 o 
 -11  15   4      355.40      405.93    153.93 o 
 -10  15   4      215.82      177.91    117.46 o 
  -9  15   4        8.01        2.37    101.79 o 
  -8  15   4        8.30       -2.25    100.91 o 
  -7  15   4      341.82      399.86    106.46 o 
  -6  15   4       51.71       26.36     94.33 o 
  -5  15   4      299.26      290.39     98.11 o 
  -4  15   4        0.83      -24.38     84.94 o 
  -3  15   4       28.30      -15.28     69.59 o 
  -2  15   4       21.81      -63.13     69.61 o 
  -1  15   4      608.84      591.91     87.27 o 
   0  15   4      301.30      307.02     86.91 o 
   1  15   4       96.60       81.92     76.37 o 
   2  15   4      375.00      432.32     96.15 o 
   3  15   4       71.18       60.84     84.98 o 
   4  15   4     1116.42      996.81    112.68 o 
   5  15   4       16.69       46.12     87.83 o 
   6  15   4      819.34      869.79    122.00 o 
   7  15   4      232.50      287.47    110.94 o 
   8  15   4       47.89      114.56    113.23 o 
   9  15   4      395.34      378.48    154.37 o 
  10  15   4      101.99      184.61    168.27 o 
 -11  16   4       73.07       46.74    167.74 o 
 -10  16   4      255.53      295.48    135.05 o 
  -9  16   4      450.46      425.43    122.86 o 
  -8  16   4     1146.43     1245.60    144.35 o 
  -7  16   4     1532.88     1675.43    151.67 o 
  -6  16   4       53.38       15.84    102.75 o 
  -5  16   4     3141.05     3191.47    173.74 o 
  -4  16   4      222.66      206.71     96.98 o 
  -3  16   4      856.55      779.55    114.08 o 
  -2  16   4      571.96      574.63    101.13 o 
  -1  16   4     2657.45     2822.34    154.60 o 
   0  16   4      886.53      821.44    107.63 o 
   1  16   4     1485.09     1373.66    126.50 o 
   2  16   4     1226.15     1171.97    123.65 o 
   3  16   4        4.15      -31.87     88.20 o 
   4  16   4      925.42      900.89    119.63 o 
   5  16   4        0.11      -18.26     99.26 o 
   6  16   4     1713.73     1888.26    177.16 o 
   7  16   4        8.25      -15.19    113.11 o 
   8  16   4      515.44      515.72    139.83 o 
   9  16   4      519.57      529.53    173.37 o 
 -10  17   4     1606.17     1708.30    190.77 o 
  -9  17   4     2306.39     2308.76    184.01 o 
  -8  17   4     2432.74     2340.66    181.00 o 
  -7  17   4     1481.29     1378.12    150.34 o 
  -6  17   4     7199.15     7363.97    254.40 o 
  -5  17   4      122.40       90.11    108.84 o 
  -4  17   4     4568.25     4669.64    232.85 o 
  -3  17   4      454.17      355.53    118.19 o 
  -2  17   4     6474.29     6270.13    260.38 o 
  -1  17   4     1901.61     1662.05    132.87 o 
   0  17   4     7026.23     6689.75    243.34 o 
   1  17   4     4693.42     4651.19    194.62 o 
   2  17   4     1302.85     1258.62    133.96 o 
   3  17   4     1543.87     1587.29    138.63 o 
   4  17   4       75.20       92.85    102.86 o 
   5  17   4     1560.41     1556.05    153.00 o 
   6  17   4      376.73      299.81    142.68 o 
   7  17   4     3350.48     3468.23    237.23 o 
   8  17   4      233.53      257.28    174.58 o 
  -9  18   4     2029.42     2241.57    203.85 o 
  -8  18   4     2157.88     2094.39    185.46 o 
  -7  18   4     6105.71     6189.51    286.08 o 
  -6  18   4       80.30      119.21    125.28 o 
  -5  18   4     8754.14     8991.11    321.05 o 
  -4  18   4      163.49      173.14    119.98 o 
  -3  18   4     5647.18     5672.95    260.49 o 
  -2  18   4      551.57      471.19    132.04 o 
  -1  18   4    10916.86    10536.81    333.79 o 
   0  18   4     5051.56     5324.96    217.03 o 
   1  18   4     6133.54     5971.57    222.98 o 
   2  18   4     3897.67     4029.99    193.41 o 
   3  18   4      398.45      435.51    121.53 o 
   4  18   4     3345.26     3310.72    190.06 o 
   5  18   4      150.24       90.97    131.87 o 
   6  18   4     6957.12     6881.59    297.65 o 
   7  18   4       58.58        4.18    154.74 o 
  -8  19   4     4392.72     4953.50    506.68 o 
  -7  19   4      652.23      606.97    171.32 o 
  -6  19   4     7089.96     7479.06    316.92 o 
  -5  19   4       17.22      -32.17    130.83 o 
  -4  19   4     7019.69     7315.33    301.75 o 
  -3  19   4      485.62      385.06    136.37 o 
  -2  19   4     6648.04     6665.01    287.28 o 
  -1  19   4     3976.38     3993.99    236.53 o 
   0  19   4     6317.31     6086.98    277.70 o 
   1  19   4     5263.33     5305.44    230.06 o 
   2  19   4     1174.52     1118.34    142.42 o 
   3  19   4     4475.20     4786.12    221.20 o 
   4  19   4      431.94      489.59    137.09 o 
   5  19   4     6787.96     6928.13    301.93 o 
   6  19   4       10.32      -14.31    167.63 o 
  -6  20   4      464.33      464.58    237.63 o 
  -5  20   4     3858.74     3999.47    270.07 o 
  -4  20   4       44.34       37.86    143.69 o 
  -3  20   4     5341.51     5978.11    293.01 o 
  -2  20   4      890.81      886.22    170.43 o 
  -1  20   4     4464.85     4258.09    253.93 o 
   0  20   4     2789.24     2800.63    222.17 o 
   1  20   4     2150.51     2539.70    220.78 o 
   2  20   4     3495.87     3578.06    245.29 o 
   3  20   4      930.92      951.08    168.43 o 
   4  20   4     5714.02     6213.07    272.42 o 
  -3  21   4      179.88      206.94    273.87 o 
  -2  21   4     2626.75     2522.20    301.91 o 
  -1  21   4     1371.05     1332.55    260.99 o 
   0  21   4     1688.63     1699.91    279.92 o 
   1  21   4     1946.68     2217.80    295.50 o 
 -16   1   5       24.09       19.44    174.16 o 
 -15   1   5     2385.37     2532.11    209.74 o 
 -14   1   5     1531.26     1364.26    144.64 o 
 -13   1   5      171.39      142.56     70.05 o 
 -12   1   5     4241.47     4140.17    122.72 o 
 -11   1   5      124.17       84.26     53.21 o 
 -10   1   5      188.36      246.38     53.85 o 
  -9   1   5     1418.20     1365.58     71.21 o 
  -8   1   5     4723.67     4778.08    104.71 o 
  -7   1   5      642.91      771.96     50.00 o 
  -6   1   5     2367.31     2252.49     64.75 o 
  -5   1   5     2827.32     2825.44     64.91 o 
  -4   1   5      341.93      302.60     26.70 o 
  -3   1   5       93.83      114.65     18.51 o 
  -2   1   5     6666.74     6507.21     85.11 o 
  -1   1   5     1785.63     1724.47     40.69 o 
   0   1   5     2736.96     2883.41     70.97 o 
   1   1   5     3391.84     3278.49     64.28 o 
   2   1   5      170.76      180.02     18.74 o 
   3   1   5      273.68      244.75     29.95 o 
   4   1   5       25.05       33.82     32.46 o 
   5   1   5     2717.96     2628.43    111.06 o 
   6   1   5      579.02      552.26     72.92 o 
   7   1   5     1672.20     1607.34    112.16 o 
   8   1   5     3220.19     3074.91    147.55 o 
   9   1   5       33.50       82.05     88.98 o 
  10   1   5     4106.10     3948.55    185.59 o 
  11   1   5       13.62      -15.75     96.43 o 
  12   1   5      263.69      221.32    120.34 o 
  13   1   5        5.77       17.12    121.85 o 
  14   1   5     1145.79     1319.59    185.86 o 
 -16   2   5     3748.38     3706.10    254.67 o 
 -15   2   5      125.13      103.35    142.65 o 
 -14   2   5     7358.52     7758.30    239.67 o 
 -13   2   5     2821.69     2842.27    114.91 o 
 -12   2   5     3449.63     3413.72    121.12 o 
 -11   2   5    15230.84    14878.79    213.65 o 
 -10   2   5     6112.44     5693.81    141.12 o 
  -9   2   5     9010.38     8589.99    177.84 o 
  -8   2   5     2804.05     2819.38     84.81 o 
  -7   2   5    11801.95    11300.16    144.85 o 
  -6   2   5       45.44       73.32     32.24 o 
  -5   2   5    26005.03    27025.22    393.02 o 
  -4   2   5    11167.59    10818.82    154.59 o 
  -3   2   5     4685.33     4851.64     87.60 o 
  -2   2   5     5957.20     5540.16    118.71 o 
  -1   2   5    16924.41    16694.90    288.11 o 
   0   2   5     7654.84     8406.30    106.73 o 
   1   2   5      551.18      468.88     29.92 o 
   2   2   5    19592.53    19360.43    151.41 o 
   3   2   5    11667.16    12181.72    136.53 o 
   4   2   5      823.71      737.22     51.12 o 
   5   2   5     4931.99     4932.52    119.69 o 
   6   2   5     5713.65     5172.38    116.44 o 
   7   2   5     7218.80     7044.34    197.24 o 
   8   2   5      666.85      820.11     99.62 o 
   9   2   5    23314.46    22953.38    384.04 o 
  10   2   5       18.75       76.06     98.82 o 
  11   2   5     3036.39     2883.49    180.10 o 
  12   2   5       16.69       -1.45    115.13 o 
  13   2   5     3165.94     3405.77    208.28 o 
  14   2   5      796.04      913.24    174.35 o 
 -16   3   5      327.27      357.11    208.26 o 
 -15   3   5     7025.33     7584.02    307.79 o 
 -14   3   5     2259.03     2241.32    189.42 o 
 -13   3   5     4335.72     4317.71    139.44 o 
 -12   3   5    14440.76    14190.10    220.55 o 
 -11   3   5     2886.37     2751.41    103.57 o 
 -10   3   5    17670.75    17766.24    231.74 o 
  -9   3   5     3156.55     2875.66    105.89 o 
  -8   3   5    21125.34    21246.83    214.11 o 
  -7   3   5      295.07      277.39     42.36 o 
  -6   3   5    33821.94    33571.62    509.62 o 
  -5   3   5    10605.14    10289.98     99.42 o 
  -4   3   5    25541.24    27759.83    433.81 o 
  -3   3   5    42094.63    44006.43    760.78 o 
  -2   3   5    18299.56    18925.09    260.40 o 
  -1   3   5    84582.16    87259.37   1234.19 o 
   0   3   5    10826.24    11570.88    106.64 o 
   1   3   5    44425.54    44554.81    432.20 o 
   2   3   5     1864.38     1767.40     51.90 o 
   3   3   5    38331.79    38837.15    308.10 o 
   4   3   5     5302.74     5343.99    112.23 o 
   5   3   5    22684.17    22210.20    567.23 o 
   6   3   5    12723.15    12121.22    184.88 o 
   7   3   5    11478.44    11154.91    186.89 o 
   8   3   5    16478.72    15475.61    300.75 o 
   9   3   5      296.02      426.59     96.88 o 
  10   3   5    16997.53    16689.71    346.80 o 
  11   3   5       33.39       80.18    108.68 o 
  12   3   5     3483.16     3717.48    205.80 o 
  13   3   5      290.99      332.54    141.05 o 
  14   3   5     6905.23     7254.73    294.47 o 
 -16   4   5     7505.93     7895.93    407.42 o 
 -15   4   5     1929.75     1802.13    390.89 o 
 -14   4   5     5153.63     5134.29    221.45 o 
 -13   4   5     7545.13     7408.78    198.95 o 
 -12   4   5     2498.64     2456.14    109.22 o 
 -11   4   5    19153.24    18742.77    263.95 o 
 -10   4   5     1308.36     1220.38     75.85 o 
  -9   4   5    36267.12    36852.45    301.87 o 
  -8   4   5       40.66       71.21     41.42 o 
  -7   4   5    36442.91    35833.75    606.75 o 
  -6   4   5     6856.98     6702.82    103.72 o 
  -5   4   5    55336.88    56780.75    794.30 o 
  -4   4   5    38694.68    40302.80    649.39 o 
  -3   4   5    33365.14    33121.84    778.80 o 
  -2   4   5    62493.37    67445.46    633.89 o 
  -1   4   5     8055.31     8567.60     96.24 o 
   0   4   5    55636.67    61322.41    454.84 o 
   1   4   5       13.41       69.75     28.48 o 
   2   4   5    54728.30    55143.34    377.54 o 
   3   4   5     3616.69     3404.58     72.53 o 
   4   4   5    40900.87    40449.18    516.71 o 
   5   4   5    12739.45    12152.35    261.28 o 
   6   4   5    25783.88    25861.41    401.66 o 
   7   4   5    17218.20    16366.68    234.57 o 
   8   4   5     8481.55     8367.28    226.79 o 
   9   4   5    16587.44    16618.66    331.11 o 
  10   4   5     2380.12     2209.99    153.56 o 
  11   4   5     9873.39     9645.61    282.57 o 
  12   4   5       42.77       89.02    116.28 o 
  13   4   5     6464.05     6545.95    270.21 o 
  14   4   5      669.22      740.43    181.18 o 
 -16   5   5     1805.04     2183.90    287.87 o 
 -15   5   5     6315.00     6559.63    365.50 o 
 -14   5   5     3393.00     3447.37    224.06 o 
 -13   5   5     4012.94     4119.49    219.11 o 
 -12   5   5    10077.54    10125.84    192.44 o 
 -11   5   5     3685.68     3566.93    117.60 o 
 -10   5   5    29178.77    29117.90    286.94 o 
  -9   5   5       15.73       22.42     48.64 o 
  -8   5   5    35007.19    34351.00    641.46 o 
  -7   5   5    10618.47    10870.17    304.87 o 
  -6   5   5    45007.02    45859.27    579.68 o 
  -5   5   5    16058.83    15247.50    384.55 o 
  -4   5   5    55143.99    56094.14    941.67 o 
  -3   5   5    62733.84    64228.25    813.06 o 
  -2   5   5    10060.57     9618.75    113.54 o 
  -1   5   5    98267.76   106479.53    966.48 o 
   0   5   5    16001.02    17593.76    159.76 o 
   1   5   5    78089.98    80138.76    380.68 o 
   2   5   5      400.96      528.59     41.65 o 
   3   5   5    73796.23    75202.52    530.95 o 
   4   5   5     8760.04     8097.40    117.88 o 
   5   5   5    30303.40    29904.78    460.80 o 
   6   5   5    17136.80    17197.81    303.54 o 
   7   5   5    15007.18    14739.49    231.21 o 
   8   5   5    10372.70    10086.84    250.54 o 
   9   5   5     6875.23     6558.91    217.55 o 
  10   5   5    15829.67    15787.81    340.31 o 
  11   5   5      531.65      409.46    117.29 o 
  12   5   5     9137.30     9352.39    296.14 o 
  13   5   5     1080.24     1025.03    161.99 o 
  14   5   5     5806.34     6330.25    389.05 o 
 -16   6   5     5979.07     6307.27    397.26 o 
 -15   6   5     3736.14     3588.71    304.04 o 
 -14   6   5     3134.96     3210.68    222.36 o 
 -13   6   5     6026.50     5803.22    258.26 o 
 -12   6   5     2426.63     2520.87    145.04 o 
 -11   6   5    17244.45    16503.47    429.45 o 
 -10   6   5      432.87      476.96     67.63 o 
  -9   6   5    33332.73    34139.04    326.83 o 
  -8   6   5      566.97      602.84     57.44 o 
  -7   6   5    31508.83    30745.77    738.76 o 
  -6   6   5     9605.27     9304.64    234.15 o 
  -5   6   5    57312.01    56994.38    907.94 o 
  -4   6   5    26894.46    27578.23    438.90 o 
  -3   6   5    34381.10    34767.31    527.71 o 
  -2   6   5    60070.47    65585.24    513.96 o 
  -1   6   5     3118.79     3504.62     77.68 o 
   0   6   5    62239.92    61880.58    332.14 o 
   1   6   5      484.64      493.10     41.96 o 
   2   6   5    86822.80    90727.25    769.89 o 
   3   6   5     1414.90     1582.55     59.90 o 
   4   6   5    56728.73    56985.73    915.29 o 
   5   6   5    11157.87    10686.85    216.22 o 
   6   6   5    14026.94    13745.47    301.82 o 
   7   6   5    16191.12    16244.47    395.59 o 
   8   6   5     9475.35     9278.89    291.67 o 
   9   6   5    13841.51    13748.68    306.11 o 
  10   6   5     3598.29     3548.11    180.08 o 
  11   6   5    13222.78    12777.70    325.48 o 
  12   6   5      181.97      237.36    130.63 o 
  13   6   5     3862.72     3929.97    244.53 o 
 -15   7   5     3382.30     3620.68    314.39 o 
 -14   7   5     1088.43     1321.60    181.91 o 
 -13   7   5     4277.84     4276.46    236.99 o 
 -12   7   5     4516.78     4371.18    179.52 o 
 -11   7   5     5952.90     5711.41    191.40 o 
 -10   7   5    18257.19    18383.74    257.53 o 
  -9   7   5      477.03      498.95     62.56 o 
  -8   7   5    24186.16    24160.12    606.27 o 
  -7   7   5      334.70      327.25     47.15 o 
  -6   7   5    23481.74    22556.19    601.35 o 
  -5   7   5     9378.66     8919.62    203.99 o 
  -4   7   5    48525.30    51151.10    360.92 o 
  -3   7   5    35873.77    37014.86    288.75 o 
  -2   7   5     6994.04     6553.18    103.33 o 
  -1   7   5    24809.35    25167.57    233.85 o 
   0   7   5      975.04      907.85     52.72 o 
   1   7   5    38735.35    39725.65    354.93 o 
   2   7   5       14.64       34.31     37.64 o 
   3   7   5    31049.28    30867.50    402.95 o 
   4   7   5     5424.97     5084.85    132.48 o 
   5   7   5    15651.52    14785.49    311.19 o 
   6   7   5    10916.81    10516.68    292.76 o 
   7   7   5     5124.28     4920.93    148.74 o 
   8   7   5     9772.25     9607.23    249.19 o 
   9   7   5     2132.85     2125.39    144.57 o 
  10   7   5     8093.92     8098.44    255.37 o 
  11   7   5      173.59      259.73    118.37 o 
  12   7   5     7395.46     7576.88    275.90 o 
  13   7   5     1325.35     1353.83    194.80 o 
 -15   8   5      900.00     1005.33    239.44 o 
 -14   8   5     3734.21     3682.77    237.51 o 
 -13   8   5     1300.11     1333.28    169.98 o 
 -12   8   5     3231.15     3132.09    162.44 o 
 -11   8   5    10743.20    10646.52    259.46 o 
 -10   8   5     1012.04     1023.37    110.39 o 
  -9   8   5    13182.98    13138.20    213.70 o 
  -8   8   5     2606.17     2556.22    101.58 o 
  -7   8   5     5025.24     5220.34    131.11 o 
  -6   8   5       49.74       53.47     45.22 o 
  -5   8   5     9621.30     9679.15    173.88 o 
  -4   8   5     5516.14     4815.59    114.90 o 
  -3   8   5    24950.01    25342.76    250.50 o 
  -2   8   5    13101.78    12888.76    178.29 o 
  -1   8   5      641.08      567.18     49.09 o 
   0   8   5     9681.72     9334.77    138.95 o 
   1   8   5     1058.22      997.32     57.45 o 
   2   8   5    20287.74    20796.61    418.79 o 
   3   8   5      221.09      172.25     48.22 o 
   4   8   5    13445.05    12445.80    266.17 o 
   5   8   5     5720.88     5629.40    146.07 o 
   6   8   5      580.99      659.25     77.04 o 
   7   8   5    10127.01     9861.47    205.42 o 
   8   8   5      391.92      394.89     86.37 o 
   9   8   5     9322.53     9442.41    259.69 o 
  10   8   5      167.47      246.58    110.36 o 
  11   8   5     5556.55     5571.95    236.21 o 
  12   8   5       55.77       24.74    142.95 o 
  13   8   5     2530.32     2343.75    233.58 o 
 -15   9   5     1080.61     1314.82    270.43 o 
 -14   9   5      434.91      421.53    167.37 o 
 -13   9   5      885.23      917.54    160.21 o 
 -12   9   5      669.59      602.80    116.89 o 
 -11   9   5      124.12      136.21     92.90 o 
 -10   9   5     3314.66     3441.88    162.88 o 
  -9   9   5      861.10     1108.05    108.57 o 
  -8   9   5     1846.63     1658.69     91.85 o 
  -7   9   5     1929.53     1757.70     87.59 o 
  -6   9   5     2385.14     2378.59     98.97 o 
  -5   9   5     2951.12     2856.03    101.64 o 
  -4   9   5     3881.22     3810.15    136.18 o 
  -3   9   5      939.13      949.06     67.01 o 
  -2   9   5     2391.83     2423.28     90.13 o 
  -1   9   5     1965.27     1691.80     69.49 o 
   0   9   5      504.16      585.80     53.65 o 
   1   9   5     1233.19     1144.89     63.99 o 
   2   9   5     2232.98     2149.34     81.22 o 
   3   9   5     2010.96     1999.53     80.94 o 
   4   9   5      116.42       98.68     47.59 o 
   5   9   5     1196.84     1196.04     71.55 o 
   6   9   5      590.02      561.52     77.70 o 
   7   9   5     1130.58     1142.23     97.35 o 
   8   9   5     4613.05     4445.78    158.78 o 
   9   9   5       27.82      -15.48     95.36 o 
  10   9   5      878.76      823.38    148.29 o 
  11   9   5       32.24       95.90    128.17 o 
  12   9   5      897.23      899.91    179.08 o 
 -15  10   5       36.13      -76.37    291.94 o 
 -14  10   5     1017.19     1195.23    195.20 o 
 -13  10   5       13.92       76.53    140.36 o 
 -12  10   5      101.54      152.19    110.60 o 
 -11  10   5      375.86      287.48    105.79 o 
 -10  10   5     1058.23      966.26    113.66 o 
  -9  10   5       29.91       53.34     83.34 o 
  -8  10   5     3994.86     3981.98    161.55 o 
  -7  10   5        0.04      -13.34     62.26 o 
  -6  10   5       28.33       74.10     58.10 o 
  -5  10   5        1.74       36.94     55.13 o 
  -4  10   5     4592.42     4598.54    126.05 o 
  -3  10   5      357.46      410.59     58.09 o 
  -2  10   5     5464.73     5479.27    133.82 o 
  -1  10   5       22.90       23.84     43.03 o 
   0  10   5       17.59       17.68     43.67 o 
   1  10   5     1813.21     1644.77     77.33 o 
   2  10   5     1092.05     1003.23     67.67 o 
   3  10   5      851.50      842.04     66.90 o 
   4  10   5     1673.69     1501.72     73.59 o 
   5  10   5     1244.99     1181.44     73.19 o 
   6  10   5      385.21      394.53     75.70 o 
   7  10   5       25.68       59.25     75.06 o 
   8  10   5      179.15      113.63     83.40 o 
   9  10   5     1696.13     1604.83    163.42 o 
  10  10   5      715.19      616.96    141.96 o 
  11  10   5     1211.68      981.43    163.87 o 
  12  10   5        3.94      -36.35    154.02 o 
 -14  11   5       73.85       69.38    168.71 o 
 -13  11   5      130.41      111.32    148.79 o 
 -12  11   5      605.70      775.64    137.85 o 
 -11  11   5     3523.84     3638.66    183.44 o 
 -10  11   5      842.61      972.75    120.23 o 
  -9  11   5      434.05      461.89     95.61 o 
  -8  11   5     1799.37     2092.94    130.34 o 
  -7  11   5      322.02      307.19     88.18 o 
  -6  11   5      975.38      982.78     83.52 o 
  -5  11   5      835.70      755.24     77.45 o 
  -4  11   5      833.99      779.68     74.73 o 
  -3  11   5      836.20      957.24     75.60 o 
  -2  11   5       81.49       74.98     54.47 o 
  -1  11   5     1144.20     1086.57     67.33 o 
   0  11   5      235.41      229.48     54.29 o 
   1  11   5     1044.02     1117.89     73.23 o 
   2  11   5      139.28      162.89     51.27 o 
   3  11   5      560.33      477.69     61.81 o 
   4  11   5     2071.02     2081.72     84.21 o 
   5  11   5     1622.18     1625.24     81.77 o 
   6  11   5      984.79      948.29     92.24 o 
   7  11   5      157.21      218.89     90.62 o 
   8  11   5       77.89       36.62     97.98 o 
   9  11   5      200.52      187.02    124.16 o 
  10  11   5     1257.13     1293.73    169.27 o 
  11  11   5      181.04      174.23    161.09 o 
  12  11   5     2185.65     2244.13    235.83 o 
 -14  12   5      763.79      787.82    221.51 o 
 -13  12   5     2046.20     2295.00    219.31 o 
 -12  12   5     5253.52     5532.69    279.45 o 
 -11  12   5     4173.02     4136.83    200.88 o 
 -10  12   5     2208.02     2187.97    152.98 o 
  -9  12   5     5391.46     5298.22    201.22 o 
  -8  12   5        3.06      -25.15     80.26 o 
  -7  12   5     6353.22     6454.02    205.70 o 
  -6  12   5      265.02      354.99     89.10 o 
  -5  12   5     2891.10     2773.10    115.52 o 
  -4  12   5      123.80      108.18     60.18 o 
  -3  12   5     1791.59     1761.54     94.51 o 
  -2  12   5     8017.70     7934.17    172.55 o 
  -1  12   5     2013.48     1964.73     97.89 o 
   0  12   5     4302.10     4056.04    114.18 o 
   1  12   5     1608.93     1667.24     85.07 o 
   2  12   5     3378.85     3443.17    111.99 o 
   3  12   5     1291.72     1118.68     76.71 o 
   4  12   5     5364.78     4945.84    119.26 o 
   5  12   5     5377.32     5246.17    129.94 o 
   6  12   5     1465.67     1596.33    124.14 o 
   7  12   5     2214.27     2294.94    147.41 o 
   8  12   5      290.91      230.88    103.62 o 
   9  12   5     3624.75     3722.07    226.13 o 
  10  12   5       28.97       64.99    135.38 o 
  11  12   5     6884.78     7076.90    315.10 o 
 -13  13   5     3521.26     3807.81    263.73 o 
 -12  13   5     5126.09     5452.57    286.34 o 
 -11  13   5     3834.64     3946.46    203.66 o 
 -10  13   5     6446.46     6965.07    240.69 o 
  -9  13   5      100.53      122.73     95.61 o 
  -8  13   5    10799.75    10889.40    275.48 o 
  -7  13   5      187.95      213.11     87.57 o 
  -6  13   5    17936.06    18252.06    335.22 o 
  -5  13   5     1832.57     1784.98    121.58 o 
  -4  13   5     6038.56     5554.23    156.05 o 
  -3  13   5     4397.35     4608.97    143.84 o 
  -2  13   5     3006.34     3109.35    120.87 o 
  -1  13   5    20257.23    19335.68    483.12 o 
   0  13   5     3858.97     3554.02    127.43 o 
   1  13   5     8176.84     7968.03    178.22 o 
   2  13   5     1561.69     1441.99     88.69 o 
   3  13   5    12971.65    12609.89    206.48 o 
   4  13   5     2215.07     2324.02    119.11 o 
   5  13   5     6557.82     6564.87    181.56 o 
   6  13   5     5869.15     5487.17    194.42 o 
   7  13   5     4645.74     4679.37    192.91 o 
   8  13   5     5673.41     5920.12    220.09 o 
   9  13   5       50.42       50.69    132.16 o 
  10  13   5     6650.21     6969.97    306.14 o 
  11  13   5      123.88       96.76    168.41 o 
 -12  14   5     3560.64     3319.47    246.94 o 
 -11  14   5     6520.13     6700.72    252.32 o 
 -10  14   5      528.69      560.81    123.14 o 
  -9  14   5     7840.62     7992.77    256.61 o 
  -8  14   5      700.98      733.75    113.91 o 
  -7  14   5    24437.92    24657.47    407.77 o 
  -6  14   5     2875.16     2799.26    156.34 o 
  -5  14   5    11752.19    11779.65    273.95 o 
  -4  14   5     4799.14     4915.64    183.99 o 
  -3  14   5     5277.99     5086.10    181.74 o 
  -2  14   5    13235.99    13208.20    237.34 o 
  -1  14   5     3734.65     3739.20    135.75 o 
   0  14   5    21398.61    20851.78    351.50 o 
   1  14   5       18.14        4.83     67.97 o 
   2  14   5    15252.73    14810.63    291.69 o 
   3  14   5     1021.55     1081.60    100.31 o 
   4  14   5    13687.99    13371.21    233.99 o 
   5  14   5     3182.05     3217.05    143.60 o 
   6  14   5     9208.18     9756.16    257.94 o 
   7  14   5     4808.20     4890.05    200.15 o 
   8  14   5     2148.86     2106.43    164.30 o 
   9  14   5     6994.70     7131.49    298.34 o 
  10  14   5      164.39      245.64    159.88 o 
 -12  15   5     7066.64     6822.81    332.08 o 
 -11  15   5     1047.84     1103.01    157.93 o 
 -10  15   5     4779.80     4926.88    226.75 o 
  -9  15   5      730.21      665.08    126.59 o 
  -8  15   5    14203.19    13790.87    328.28 o 
  -7  15   5     1638.52     1625.19    141.15 o 
  -6  15   5    21254.71    21404.50    384.04 o 
  -5  15   5     6945.08     6522.59    219.24 o 
  -4  15   5     5194.52     4888.73    189.49 o 
  -3  15   5     9879.72     9899.33    251.08 o 
  -2  15   5     5197.40     5204.97    163.48 o 
  -1  15   5    20692.56    20754.44    303.96 o 
   0  15   5     5754.71     5501.78    190.98 o 
   1  15   5    36000.09    35659.72    463.16 o 
   2  15   5       44.65       11.29     80.14 o 
   3  15   5    18687.84    17907.15    459.60 o 
   4  15   5     2233.95     1981.21    141.74 o 
   5  15   5    10364.56    10485.47    224.39 o 
   6  15   5     3228.99     3373.10    177.58 o 
   7  15   5     8959.26     8601.43    261.81 o 
   8  15   5     5725.39     5692.46    234.71 o 
   9  15   5      501.22      451.00    161.74 o 
 -11  16   5     3395.51     3480.35    259.61 o 
 -10  16   5       50.48      109.91    122.69 o 
  -9  16   5     8245.25     8249.85    334.67 o 
  -8  16   5      827.93      940.74    135.96 o 
  -7  16   5    23480.63    23328.30    420.98 o 
  -6  16   5     5126.12     5022.76    211.04 o 
  -5  16   5    13119.26    13400.30    353.64 o 
  -4  16   5     8664.54     8562.35    249.40 o 
  -3  16   5     2382.70     2376.57    151.83 o 
  -2  16   5    11425.22    10871.36    273.08 o 
  -1  16   5     5836.64     5867.33    206.43 o 
   0  16   5    22533.21    22353.34    376.95 o 
   1  16   5      220.39      145.79     94.76 o 
   2  16   5    19856.29    19624.40    360.05 o 
   3  16   5     2098.74     2152.53    148.64 o 
   4  16   5     9403.10     9144.61    262.19 o 
   5  16   5     2481.87     2654.47    191.81 o 
   6  16   5    12329.36    12416.51    360.92 o 
   7  16   5     3714.08     3905.36    224.70 o 
   8  16   5     4223.17     4328.15    222.02 o 
 -10  17   5     2651.04     2746.50    206.40 o 
  -9  17   5        7.10       -6.47    125.21 o 
  -8  17   5     9598.97     9411.87    295.49 o 
  -7  17   5     1441.81     1356.55    149.32 o 
  -6  17   5    10752.32    11307.04    306.09 o 
  -5  17   5     1887.45     1769.91    153.06 o 
  -4  17   5     2505.19     2493.95    186.42 o 
  -3  17   5     6577.36     6541.49    266.32 o 
  -2  17   5     1875.98     1559.85    158.67 o 
  -1  17   5     9837.49    10026.09    323.78 o 
   0  17   5     2494.07     2429.78    156.79 o 
   1  17   5    16226.59    15785.58    334.76 o 
   2  17   5        8.08      -28.43    100.48 o 
   3  17   5     6752.01     6993.69    239.98 o 
   4  17   5     4805.63     4806.42    213.14 o 
   5  17   5     6653.50     6899.18    285.24 o 
   6  17   5     2119.36     2121.85    200.11 o 
   7  17   5     2741.56     3012.19    231.13 o 
   8  17   5     1829.05     2000.66    267.75 o 
  -9  18   5     5330.21     5550.73    265.92 o 
  -8  18   5      120.91      117.06    133.30 o 
  -7  18   5     3749.16     4020.18    218.01 o 
  -6  18   5      142.08      119.77    130.07 o 
  -5  18   5     2631.36     2707.10    201.26 o 
  -4  18   5     1191.37     1122.09    155.22 o 
  -3  18   5     1311.40     1474.08    165.89 o 
  -2  18   5     4495.41     4622.77    239.40 o 
  -1  18   5      621.32      372.35    133.51 o 
   0  18   5     4973.64     5138.77    254.58 o 
   1  18   5      461.12      416.89    116.62 o 
   2  18   5     2970.34     3166.83    184.03 o 
   3  18   5      997.16     1024.08    168.46 o 
   4  18   5     2853.23     3174.01    194.14 o 
   5  18   5     2643.86     2637.16    216.86 o 
   6  18   5     1435.73     1264.26    185.84 o 
  -7  19   5      199.07      155.29    165.27 o 
  -6  19   5     1165.99     1158.95    183.64 o 
  -5  19   5      357.69      265.23    146.36 o 
  -4  19   5      645.81      619.55    146.98 o 
  -3  19   5      965.99      903.68    159.90 o 
  -2  19   5        7.01        4.71    124.80 o 
  -1  19   5     1322.70     1384.12    173.96 o 
   0  19   5       99.37       60.44    137.72 o 
   1  19   5      140.82      126.72    139.79 o 
   2  19   5       70.66       27.55    135.12 o 
   3  19   5      260.84      284.18    134.61 o 
   4  19   5     1677.97     1805.90    179.16 o 
   5  19   5      626.04      648.93    173.11 o 
  -6  20   5      289.22      350.63    249.02 o 
  -5  20   5        0.99       20.22    167.55 o 
  -4  20   5      144.32       86.09    154.35 o 
  -3  20   5        0.38       21.21    147.13 o 
  -2  20   5      308.31      419.93    159.34 o 
  -1  20   5      109.45       81.91    149.39 o 
   0  20   5        0.40       62.69    139.30 o 
   1  20   5      325.76      143.26    155.84 o 
   2  20   5      121.54      132.36    163.59 o 
   3  20   5      100.20       28.40    166.95 o 
  -2  21   5      216.10       94.03    362.56 o 
  -1  21   5      111.35      201.37    236.27 o 
 -16   0   6     3398.04     3196.94    445.50 o 
 -15   0   6    16323.76    17409.92    809.71 o 
 -14   0   6      139.35       90.70    111.10 o 
 -13   0   6    29863.26    29688.29    441.47 o 
 -12   0   6     1910.05     1734.79    133.06 o 
 -11   0   6    13703.59    13467.83    412.26 o 
 -10   0   6     1922.24     2051.67    139.00 o 
  -9   0   6    25319.89    26889.16    347.74 o 
  -8   0   6    27338.41    27811.64    401.53 o 
  -7   0   6    25144.03    24066.03    264.69 o 
  -6   0   6    32347.63    32454.57    347.70 o 
  -5   0   6     2032.43     1875.47     84.32 o 
  -4   0   6    19859.88    19372.77    568.35 o 
  -3   0   6       19.31       75.09     38.06 o 
  -2   0   6    29921.04    32089.35    533.94 o 
  -1   0   6     1135.99     1194.05     52.78 o 
   0   0   6    32347.82    34514.25    868.96 o 
   1   0   6     2382.64     2249.86     59.29 o 
   2   0   6    27782.42    28712.03    522.26 o 
   3   0   6    21403.20    21574.78    489.48 o 
   4   0   6     4848.17     4641.76    189.94 o 
   5   0   6    25687.15    25427.40    464.21 o 
   6   0   6     3082.02     2910.74    182.22 o 
   7   0   6    17856.35    17454.34    439.05 o 
   8   0   6      753.40      940.13    152.22 o 
   9   0   6    14064.42    13714.76    431.67 o 
  10   0   6     1159.91     1296.62    192.05 o 
  11   0   6     8807.66     8897.41    401.37 o 
  12   0   6     2010.29     2095.64    256.31 o 
  13   0   6     9109.47     9570.16    450.55 o 
  14   0   6     2384.66     2164.49    323.99 o 
 -16   1   6     5563.13     5744.49    395.44 o 
 -15   1   6      783.79      890.11    171.21 o 
 -14   1   6    24380.03    24039.55    295.93 o 
 -13   1   6       39.42       -1.86     66.19 o 
 -12   1   6    28096.01    28160.96    371.32 o 
 -11   1   6     1808.69     1885.49     86.56 o 
 -10   1   6    13055.12    13191.95    295.16 o 
  -9   1   6    13340.65    12773.04    192.65 o 
  -8   1   6    29779.16    30253.20    256.05 o 
  -7   1   6    36282.08    36634.05    474.25 o 
  -6   1   6    29461.23    30007.03    223.38 o 
  -5   1   6    29391.80    29761.61    208.75 o 
  -4   1   6       74.42      114.52     27.26 o 
  -3   1   6    26746.18    27723.43    329.39 o 
  -2   1   6     1153.58     1407.87     36.19 o 
  -1   1   6    42341.88    43349.41    547.18 o 
   0   1   6       99.43      212.10     26.24 o 
   1   1   6    30821.78    31589.52    307.88 o 
   2   1   6     4048.07     3878.94     58.47 o 
   3   1   6     3981.53     3869.37     77.05 o 
   4   1   6     9066.47     8686.08    123.34 o 
   5   1   6     7911.12     7800.87    187.00 o 
   6   1   6    19443.13    18328.51    300.24 o 
   7   1   6     5609.15     5451.43    183.64 o 
   8   1   6    13158.86    12811.70    283.21 o 
   9   1   6      415.40      396.60     97.92 o 
  10   1   6    13679.43    13764.73    321.98 o 
  11   1   6     3685.78     3539.54    193.94 o 
  12   1   6    13580.46    13879.40    440.70 o 
  13   1   6     2509.82     2482.80    200.61 o 
  14   1   6     5174.89     5230.71    282.04 o 
 -16   2   6      940.22     1077.03    216.73 o 
 -15   2   6     5818.97     5987.45    278.02 o 
 -14   2   6       10.24       35.34     99.98 o 
 -13   2   6    12786.85    12876.81    228.00 o 
 -12   2   6      127.05      128.05     66.66 o 
 -11   2   6    12323.29    11803.17    359.57 o 
 -10   2   6     4288.30     4272.69    114.43 o 
  -9   2   6     9055.84     8947.12    168.31 o 
  -8   2   6    20443.66    19793.93    508.86 o 
  -7   2   6     7890.17     7515.65    119.15 o 
  -6   2   6    13369.16    12243.35    150.05 o 
  -5   2   6     8647.83     8926.87    124.76 o 
  -4   2   6    30353.31    29426.29    431.06 o 
  -3   2   6      298.46      321.02     27.46 o 
  -2   2   6    49341.22    52683.98    763.06 o 
  -1   2   6     8654.84     8766.78    186.63 o 
   0   2   6    36910.46    38154.46    329.56 o 
   1   2   6     5666.15     5529.87     79.52 o 
   2   2   6    27687.37    28198.71    271.79 o 
   3   2   6    18159.33    18329.86    174.04 o 
   4   2   6    10250.59    10037.52    154.79 o 
   5   2   6    24561.38    25221.36    599.37 o 
   6   2   6     5947.94     5454.30    116.71 o 
   7   2   6    14283.58    13536.25    447.87 o 
   8   2   6     1397.98     1360.29    118.44 o 
   9   2   6    10695.22    10755.71    274.36 o 
  10   2   6      459.95      519.59    112.88 o 
  11   2   6    11099.81    10633.31    298.53 o 
  12   2   6     1123.89      957.39    150.81 o 
  13   2   6     6084.10     6091.21    265.16 o 
  14   2   6     1441.04     1513.89    435.24 o 
 -16   3   6     2141.93     2426.48    282.95 o 
 -15   3   6       79.00       21.81    152.14 o 
 -14   3   6     3844.20     3829.82    176.81 o 
 -13   3   6      749.11      643.86     96.22 o 
 -12   3   6     6957.00     6812.87    157.86 o 
 -11   3   6       54.64       29.55     56.50 o 
 -10   3   6     2454.29     2445.97     93.71 o 
  -9   3   6    16861.64    17210.85    212.24 o 
  -8   3   6     2200.09     2116.17     76.18 o 
  -7   3   6    25329.08    25713.38    345.80 o 
  -6   3   6      354.60      440.89     38.84 o 
  -5   3   6     5692.81     5486.25     67.63 o 
  -4   3   6       49.04      141.95     35.01 o 
  -3   3   6    10663.23    11125.82    182.29 o 
  -2   3   6    24778.95    24927.50    300.92 o 
  -1   3   6    51299.75    54909.84    683.42 o 
   0   3   6     4636.33     4744.10     73.95 o 
   1   3   6     7609.22     7379.80    100.16 o 
   2   3   6      237.05      257.78     32.57 o 
   3   3   6     7803.53     7678.68     90.50 o 
   4   3   6    16168.27    15310.73    189.21 o 
   5   3   6    11560.04    11328.70    180.19 o 
   6   3   6    14767.25    14563.01    204.67 o 
   7   3   6     1121.84     1112.64    103.45 o 
   8   3   6     4296.64     3999.86    172.54 o 
   9   3   6       27.70       36.74     80.33 o 
  10   3   6     9708.36     9514.58    337.63 o 
  11   3   6       48.72       26.02    112.82 o 
  12   3   6     7877.00     8308.71    289.22 o 
  13   3   6      640.68      598.62    156.37 o 
 -16   4   6        3.89      -53.28    207.30 o 
 -15   4   6     1125.53     1149.00    212.88 o 
 -14   4   6      666.70      755.27    147.32 o 
 -13   4   6      708.08      584.27     94.73 o 
 -12   4   6      173.10      116.06     72.52 o 
 -11   4   6     3151.64     3080.90    108.60 o 
 -10   4   6     1536.45     1457.32     79.48 o 
  -9   4   6       42.27       23.90     49.23 o 
  -8   4   6     8808.77     8275.11    133.74 o 
  -7   4   6      198.52      206.85     40.54 o 
  -6   4   6     2175.46     2128.53     55.47 o 
  -5   4   6     2741.71     2578.62     81.53 o 
  -4   4   6     1318.39     1419.77     60.40 o 
  -3   4   6     5730.33     5584.27    124.18 o 
  -2   4   6    27870.80    29371.61    246.21 o 
  -1   4   6    16351.49    16787.83    208.43 o 
   0   4   6     7294.72     7308.65    101.62 o 
   1   4   6      392.31      398.29     37.89 o 
   2   4   6     1702.08     1715.46     57.98 o 
   3   4   6     1683.18     1556.00     55.77 o 
   4   4   6     2646.34     2375.60     57.01 o 
   5   4   6     6148.58     6106.40    136.74 o 
   6   4   6     1523.90     1539.26     87.59 o 
   7   4   6      109.71      137.57     76.08 o 
   8   4   6     2272.77     1876.38    132.31 o 
   9   4   6     1066.11     1094.45    117.95 o 
  10   4   6      419.82      434.03    114.62 o 
  11   4   6     5386.23     5265.07    227.19 o 
  12   4   6      350.49      251.39    160.67 o 
  13   4   6      470.91      467.45    144.29 o 
 -16   5   6       13.88        8.86    213.13 o 
 -15   5   6      489.46      554.10    203.80 o 
 -14   5   6       10.45       48.29    133.32 o 
 -13   5   6      135.56      111.04     94.66 o 
 -12   5   6       42.00       11.46     72.28 o 
 -11   5   6      185.28      204.07     71.97 o 
 -10   5   6      132.45      183.38     58.46 o 
  -9   5   6     2093.98     2031.56     82.85 o 
  -8   5   6     2239.29     2135.44     76.03 o 
  -7   5   6     1840.90     1721.01     65.27 o 
  -6   5   6      321.86      280.41     34.23 o 
  -5   5   6     3267.65     3022.17     86.76 o 
  -4   5   6        0.17        8.55     33.38 o 
  -3   5   6     2105.79     2299.37     70.26 o 
  -2   5   6     8957.55    10116.39    132.17 o 
  -1   5   6     6192.55     7329.12    103.43 o 
   0   5   6     4961.48     5560.51     95.46 o 
   1   5   6     2142.38     1980.68     63.68 o 
   2   5   6      328.71      335.73     40.46 o 
   3   5   6        0.40       31.53     33.04 o 
   4   5   6     1103.70      952.06     54.20 o 
   5   5   6       19.88        0.69     40.98 o 
   6   5   6      983.20      967.02     80.17 o 
   7   5   6     2046.68     2006.61    125.52 o 
   8   5   6      478.81      469.10     93.37 o 
   9   5   6        1.19        5.96     87.38 o 
  10   5   6       64.41       28.59     98.03 o 
  11   5   6        0.59      -46.90    110.56 o 
  12   5   6      486.41      416.15    140.69 o 
  13   5   6       11.72       13.99    129.16 o 
 -16   6   6     1047.57     1304.29    259.73 o 
 -15   6   6      627.68      570.75    205.63 o 
 -14   6   6      417.23      382.88    144.06 o 
 -13   6   6     1115.06     1193.33    125.71 o 
 -12   6   6      559.14      490.10    100.94 o 
 -11   6   6      127.46      124.11     79.67 o 
 -10   6   6     1756.07     1804.96    104.36 o 
  -9   6   6     3742.18     3807.15    105.32 o 
  -8   6   6      447.99      492.16     55.62 o 
  -7   6   6      821.95      673.25     51.25 o 
  -6   6   6     1105.17     1145.28     50.62 o 
  -5   6   6     1137.88     1009.14     58.37 o 
  -4   6   6    11257.87    10803.65    416.58 o 
  -3   6   6     5385.84     5668.29     83.99 o 
  -2   6   6     1027.26      991.49     48.09 o 
  -1   6   6      514.98      585.42     77.95 o 
   0   6   6     1198.78      946.62     50.89 o 
   1   6   6     9301.17     9218.36    131.23 o 
   2   6   6    13525.64    14142.13    165.79 o 
   3   6   6     1325.02     1320.30     54.56 o 
   4   6   6     2635.64     2502.25     92.29 o 
   5   6   6      118.58      159.43     46.87 o 
   6   6   6      832.64      762.76     77.83 o 
   7   6   6     6256.90     6133.28    164.60 o 
   8   6   6      253.90      202.97     88.22 o 
   9   6   6     3891.44     3974.63    184.49 o 
  10   6   6       12.35       27.98    104.57 o 
  11   6   6      624.48      661.55    131.40 o 
  12   6   6      181.39       93.77    125.11 o 
  13   6   6      340.57      328.98    156.61 o 
 -16   7   6     1961.98     2201.77    311.45 o 
 -15   7   6      391.93      458.65    211.90 o 
 -14   7   6     1150.41     1134.47    168.62 o 
 -13   7   6        6.22      -22.51     98.80 o 
 -12   7   6     1699.04     1721.05    130.67 o 
 -11   7   6      941.85      947.56    110.33 o 
 -10   7   6     3365.06     3438.05    150.12 o 
  -9   7   6     6471.47     6572.47    190.33 o 
  -8   7   6     8990.97     9068.30    178.71 o 
  -7   7   6     2496.21     2525.54     75.72 o 
  -6   7   6      798.97      858.35     52.82 o 
  -5   7   6    13584.34    12763.13    422.07 o 
  -4   7   6      272.18      253.26     38.82 o 
  -3   7   6    26409.16    26660.30    336.31 o 
  -2   7   6     1972.17     2143.12     67.83 o 
  -1   7   6    13741.61    13936.54    161.68 o 
   0   7   6    12972.76    13293.88    159.07 o 
   1   7   6    17449.85    17745.04    240.56 o 
   2   7   6     9159.66     8804.49    177.27 o 
   3   7   6    20203.33    20726.18    271.62 o 
   4   7   6     3860.75     3776.58     95.31 o 
   5   7   6      675.20      615.69     61.43 o 
   6   7   6    11428.00    11780.63    224.36 o 
   7   7   6       16.34        0.22     68.86 o 
   8   7   6     9752.27     9750.29    257.62 o 
   9   7   6      106.86      143.69     95.83 o 
  10   7   6     7807.16     7986.39    261.72 o 
  11   7   6       99.85      124.71    119.43 o 
  12   7   6     1805.52     1821.61    177.58 o 
  13   7   6      733.56      704.25    205.57 o 
 -15   8   6     5238.36     5402.61    372.56 o 
 -14   8   6      522.93      550.65    155.47 o 
 -13   8   6     3963.66     4042.72    192.94 o 
 -12   8   6        2.58       10.47     91.18 o 
 -11   8   6    12184.99    12574.94    282.91 o 
 -10   8   6     5149.27     5414.00    190.49 o 
  -9   8   6    15231.84    15809.84    294.97 o 
  -8   8   6     8239.41     8197.91    209.55 o 
  -7   8   6     2828.12     2543.47     90.74 o 
  -6   8   6     6727.84     6759.04    137.37 o 
  -5   8   6      929.89      894.29     64.11 o 
  -4   8   6    33388.90    33425.82    406.05 o 
  -3   8   6     1160.71     1212.70     68.88 o 
  -2   8   6    32233.97    31990.88    892.21 o 
  -1   8   6     8513.99     8551.15    161.74 o 
   0   8   6    14782.24    14382.05    173.23 o 
   1   8   6     9791.76    10406.58    151.72 o 
   2   8   6    26352.06    27007.42    362.39 o 
   3   8   6     3826.27     3699.35    100.77 o 
   4   8   6    14114.37    13003.55    502.32 o 
   5   8   6     9872.46     9702.56    209.36 o 
   6   8   6      722.06      806.31     86.17 o 
   7   8   6    15453.28    14700.47    253.75 o 
   8   8   6      128.59      171.22     90.86 o 
   9   8   6    12700.59    12515.41    306.08 o 
  10   8   6      217.95      141.64    112.53 o 
  11   8   6     7055.57     6864.29    261.03 o 
  12   8   6     2856.02     2971.11    235.16 o 
 -15   9   6      533.37      610.86    235.52 o 
 -14   9   6     6130.17     6458.83    311.23 o 
 -13   9   6       19.52      -32.12    127.52 o 
 -12   9   6     7575.09     7632.11    239.49 o 
 -11   9   6      235.22      201.31     99.80 o 
 -10   9   6    20146.24    20748.04    355.13 o 
  -9   9   6    13838.51    14213.67    289.20 o 
  -8   9   6    12012.14    12455.44    262.07 o 
  -7   9   6     6787.09     6691.73    189.72 o 
  -6   9   6     1694.00     1683.87     86.42 o 
  -5   9   6    16050.84    15883.05    248.10 o 
  -4   9   6    18657.61    18449.68    233.21 o 
  -3   9   6    40405.80    41760.21    345.94 o 
  -2   9   6        5.05       22.66     41.37 o 
  -1   9   6    22556.65    23182.55    224.30 o 
   0   9   6     4354.18     4166.21    105.59 o 
   1   9   6     5525.34     5147.92    114.44 o 
   2   9   6     7741.71     7655.73    140.59 o 
   3   9   6    38034.16    38282.59    693.90 o 
   4   9   6    10073.98     9786.44    286.97 o 
   5   9   6     1168.40     1224.45     72.98 o 
   6   9   6    23206.40    22739.35    551.25 o 
   7   9   6      282.50      320.15     82.73 o 
   8   9   6     9372.51     9271.71    256.62 o 
   9   9   6       51.71      136.23    108.41 o 
  10   9   6    12580.97    12374.36    363.00 o 
  11   9   6      821.52      890.64    167.54 o 
  12   9   6     5571.92     5524.62    294.35 o 
 -15  10   6     9507.08     9929.99    620.83 o 
 -14  10   6       91.29       47.62    156.92 o 
 -13  10   6    11753.23    12483.07    390.91 o 
 -12  10   6      280.63      271.39    110.53 o 
 -11  10   6    22704.82    23584.50    399.40 o 
 -10  10   6     2793.72     2655.16    152.70 o 
  -9  10   6    19248.87    19720.19    346.22 o 
  -8  10   6     5570.19     6076.87    196.82 o 
  -7  10   6     4212.43     4545.40    169.35 o 
  -6  10   6    17034.77    16765.45    294.03 o 
  -5  10   6      554.48      580.26     67.57 o 
  -4  10   6    30172.05    30426.41    305.67 o 
  -3  10   6     1661.01     1571.52     84.17 o 
  -2  10   6    17433.54    16733.62    286.86 o 
  -1  10   6      316.72      400.02     52.45 o 
   0  10   6     7675.72     7848.46    143.54 o 
   1  10   6     5966.50     5517.69    181.79 o 
   2  10   6    11823.12    11308.67    249.09 o 
   3  10   6     2879.62     2764.95     97.08 o 
   4  10   6    12207.12    11471.56    254.33 o 
   5  10   6     9184.23     8501.52    257.28 o 
   6  10   6      258.49      333.03     77.25 o 
   7  10   6    10447.86    10247.23    222.83 o 
   8  10   6       14.77       38.88     91.74 o 
   9  10   6    10624.04    10663.05    336.83 o 
  10  10   6       25.54       13.10    125.21 o 
  11  10   6     8473.98     8802.67    338.87 o 
  12  10   6     2056.30     2136.25    235.49 o 
 -14  11   6     8087.49     8523.04    354.25 o 
 -13  11   6      256.14      282.80    154.30 o 
 -12  11   6    13812.96    14518.28    340.59 o 
 -11  11   6     1777.75     1866.99    151.62 o 
 -10  11   6    17096.61    17603.17    347.53 o 
  -9  11   6     4291.13     4241.56    180.57 o 
  -8  11   6     7202.12     7233.28    216.22 o 
  -7  11   6     6821.97     7000.74    208.29 o 
  -6  11   6     7036.94     7177.39    205.60 o 
  -5  11   6    28287.18    28884.29    314.81 o 
  -4  11   6     2657.34     2600.96    107.80 o 
  -3  11   6    19844.82    19919.62    302.09 o 
  -2  11   6     1051.14     1078.46     79.39 o 
  -1  11   6     8358.71     7974.33    193.57 o 
   0  11   6       71.10       91.33     52.92 o 
   1  11   6    11526.61    10535.19    280.98 o 
   2  11   6     6400.00     6524.75    139.40 o 
   3  11   6     5147.34     4865.76    147.80 o 
   4  11   6    11290.37    10525.90    422.15 o 
   5  11   6     2718.74     2727.97     98.61 o 
   6  11   6     3356.06     3368.16    137.02 o 
   7  11   6     1004.07      908.50    102.47 o 
   8  11   6    11991.04    12247.54    346.79 o 
   9  11   6       36.79      -16.39    123.09 o 
  10  11   6     7297.49     7499.77    308.59 o 
  11  11   6      638.66      641.73    178.19 o 
 -14  12   6      341.78      289.88    185.20 o 
 -13  12   6     6387.84     6606.11    312.03 o 
 -12  12   6     1705.71     1870.21    162.29 o 
 -11  12   6     7575.13     7716.59    253.83 o 
 -10  12   6     2547.69     2427.44    159.31 o 
  -9  12   6     5810.88     5902.67    213.82 o 
  -8  12   6     1683.62     1522.48    125.80 o 
  -7  12   6     2608.40     2742.22    147.48 o 
  -6  12   6    17530.68    17553.88    320.06 o 
  -5  12   6      326.44      377.72     85.47 o 
  -4  12   6    15470.96    15764.20    241.28 o 
  -3  12   6       73.30       91.83     60.88 o 
  -2  12   6     8380.24     7906.24    172.97 o 
  -1  12   6      545.95      520.14     73.31 o 
   0  12   6    12985.46    12722.73    279.33 o 
   1  12   6     5695.80     5530.42    135.93 o 
   2  12   6     6652.92     6327.45    175.87 o 
   3  12   6     6564.28     6525.17    153.74 o 
   4  12   6     6704.37     6193.59    135.03 o 
   5  12   6     4806.98     4462.25    134.79 o 
   6  12   6     2908.93     2918.02    151.83 o 
   7  12   6    10835.60    11107.52    275.57 o 
   8  12   6      661.97      653.91    142.54 o 
   9  12   6     9066.11     9046.65    323.95 o 
  10  12   6       63.03       22.22    145.10 o 
  11  12   6     2996.21     3117.98    244.71 o 
 -13  13   6      228.32      315.70    171.78 o 
 -12  13   6     2909.47     3023.44    195.52 o 
 -11  13   6     3114.62     3309.62    190.66 o 
 -10  13   6     3530.93     3342.50    186.00 o 
  -9  13   6     1024.25      932.65    122.29 o 
  -8  13   6      730.72      739.00    113.97 o 
  -7  13   6     7400.01     7580.28    233.74 o 
  -6  13   6      413.90      390.40     97.61 o 
  -5  13   6     7156.48     7416.66    217.59 o 
  -4  13   6     2033.73     2045.45    129.59 o 
  -3  13   6     8869.52     8472.11    187.78 o 
  -2  13   6      431.26      445.86     71.41 o 
  -1  13   6     7279.42     7084.71    173.25 o 
   0  13   6     1552.51     1618.65     98.89 o 
   1  13   6     5960.79     5886.38    160.93 o 
   2  13   6     1811.55     1727.57     95.91 o 
   3  13   6      967.95      955.61     81.63 o 
   4  13   6     2203.53     2113.79    118.13 o 
   5  13   6     2994.24     2842.62    151.27 o 
   6  13   6     1970.59     2197.85    144.65 o 
   7  13   6      676.70      717.42    118.82 o 
   8  13   6     5522.10     5324.95    253.66 o 
   9  13   6      187.60       88.60    145.55 o 
  10  13   6     2749.25     3048.78    232.22 o 
 -12  14   6     3030.11     3179.93    237.23 o 
 -11  14   6      795.32      795.40    138.59 o 
 -10  14   6     2338.83     2287.64    167.59 o 
  -9  14   6      136.24       84.03    103.49 o 
  -8  14   6     1737.37     1729.36    145.31 o 
  -7  14   6      349.21      401.20    107.36 o 
  -6  14   6     2987.28     3078.23    162.81 o 
  -5  14   6      159.42      143.69     88.79 o 
  -4  14   6     1445.61     1373.83    116.07 o 
  -3  14   6      991.89      825.04    103.18 o 
  -2  14   6      942.11      938.65     90.96 o 
  -1  14   6      363.61      304.08     77.12 o 
   0  14   6     1484.14     1410.64    100.62 o 
   1  14   6     1166.47     1136.86     98.78 o 
   2  14   6     1210.16     1155.84     99.37 o 
   3  14   6     1497.39     1703.68    137.85 o 
   4  14   6      830.45      879.28    110.54 o 
   5  14   6       38.32       49.51     96.21 o 
   6  14   6     2856.82     2874.45    164.79 o 
   7  14   6     1788.07     1865.78    154.82 o 
   8  14   6      508.65      554.68    146.23 o 
   9  14   6     3123.13     2932.38    228.80 o 
  10  14   6      475.24      455.37    180.70 o 
 -12  15   6        5.23       29.76    162.22 o 
 -11  15   6      914.36      889.12    150.10 o 
 -10  15   6       13.28       24.21    112.40 o 
  -9  15   6       12.92      -30.28    109.40 o 
  -8  15   6      496.54      528.73    121.78 o 
  -7  15   6      912.34      960.90    127.53 o 
  -6  15   6      349.81      300.58    104.05 o 
  -5  15   6        7.11      -15.35     88.71 o 
  -4  15   6      462.06      566.10     98.95 o 
  -3  15   6        8.63      -34.01     78.80 o 
  -2  15   6      529.71      520.93    102.79 o 
  -1  15   6       11.55       23.99     74.88 o 
   0  15   6      187.14      125.66     76.83 o 
   1  15   6        1.99      -62.30     85.38 o 
   2  15   6      220.78      178.23     91.21 o 
   3  15   6       43.43       32.28     88.85 o 
   4  15   6      386.48      411.46    106.72 o 
   5  15   6      265.31      279.22    118.83 o 
   6  15   6      170.40      146.17    114.85 o 
   7  15   6       50.12       15.22    117.75 o 
   8  15   6      124.62      105.27    148.82 o 
   9  15   6      215.21      278.78    166.44 o 
 -11  16   6      131.91      102.62    135.44 o 
 -10  16   6       21.84       35.65    121.18 o 
  -9  16   6      267.35      302.12    125.07 o 
  -8  16   6       28.34       77.20    109.87 o 
  -7  16   6     1851.32     1960.15    157.77 o 
  -6  16   6      896.91      781.69    124.73 o 
  -5  16   6      601.38      533.74    112.86 o 
  -4  16   6     1246.23     1236.87    129.10 o 
  -3  16   6       40.31       46.68     87.44 o 
  -2  16   6     1352.29     1175.68    124.62 o 
  -1  16   6      214.05      136.15    109.72 o 
   0  16   6     4409.21     4544.22    191.88 o 
   1  16   6      399.42      381.15    100.94 o 
   2  16   6      462.56      408.53    105.81 o 
   3  16   6     1628.92     1777.64    143.73 o 
   4  16   6      158.12       77.73    105.82 o 
   5  16   6     2175.93     2211.72    187.71 o 
   6  16   6      295.51      330.84    130.54 o 
   7  16   6     1287.69     1419.24    174.99 o 
   8  16   6       27.76      -13.94    178.64 o 
 -10  17   6      690.35      659.11    156.77 o 
  -9  17   6       15.99       28.05    126.06 o 
  -8  17   6     1744.27     1802.28    168.99 o 
  -7  17   6     1532.22     1487.86    154.65 o 
  -6  17   6     1616.49     1646.84    152.72 o 
  -5  17   6     5787.44     5744.78    228.29 o 
  -4  17   6      605.86      587.68    118.01 o 
  -3  17   6     3224.67     3231.46    203.42 o 
  -2  17   6       13.89      -81.74    104.65 o 
  -1  17   6     6285.81     6010.55    264.92 o 
   0  17   6      208.83      228.47    121.51 o 
   1  17   6     7453.46     7314.22    242.43 o 
   2  17   6     3469.02     3517.53    184.91 o 
   3  17   6     1125.46     1052.92    133.54 o 
   4  17   6     1943.57     1917.91    180.00 o 
   5  17   6      725.63      683.36    152.78 o 
   6  17   6     3632.12     3761.88    240.47 o 
   7  17   6      815.79      761.54    149.11 o 
  -9  18   6     1238.48     1483.64    217.31 o 
  -8  18   6     1239.60     1415.86    174.27 o 
  -7  18   6     3555.57     3905.74    217.23 o 
  -6  18   6     5005.18     4698.28    251.81 o 
  -5  18   6      868.46      832.86    152.89 o 
  -4  18   6     5994.92     5952.87    273.04 o 
  -3  18   6       14.70      -11.05    115.74 o 
  -2  18   6     6179.49     6353.77    276.60 o 
  -1  18   6       35.98       26.07    114.44 o 
   0  18   6    10652.17    10621.83    347.65 o 
   1  18   6     2217.83     2205.68    190.28 o 
   2  18   6     5277.27     5201.87    261.59 o 
   3  18   6     6098.44     6244.79    244.19 o 
   4  18   6      884.83      856.05    158.71 o 
   5  18   6     4722.21     4942.44    264.39 o 
   6  18   6     1943.60     1999.07    218.84 o 
  -7  19   6     4240.32     4302.48    272.80 o 
  -6  19   6     2229.05     2243.66    214.29 o 
  -5  19   6     5863.08     5678.00    284.80 o 
  -4  19   6      537.98      512.77    153.57 o 
  -3  19   6     5529.30     6000.73    284.10 o 
  -2  19   6       36.35       40.91    130.83 o 
  -1  19   6     8352.86     8578.88    327.30 o 
   0  19   6      500.78      434.15    152.91 o 
   1  19   6     6261.23     6126.12    286.30 o 
   2  19   6     2837.25     3072.04    230.16 o 
   3  19   6     2254.65     2388.33    220.24 o 
   4  19   6     3724.37     3763.92    252.70 o 
  -5  20   6     1690.99     1634.13    225.66 o 
  -4  20   6     4584.65     4759.52    282.05 o 
  -3  20   6      152.95      199.79    162.75 o 
  -2  20   6     5710.03     5819.10    294.78 o 
  -1  20   6      212.15      229.00    157.02 o 
   0  20   6     3944.72     3857.86    254.03 o 
   1  20   6      249.86      354.52    173.69 o 
   2  20   6     3821.42     3950.02    266.77 o 
 -16   1   7     1025.47      912.88    258.63 o 
 -15   1   7       21.39        0.75    203.13 o 
 -14   1   7     4216.56     4107.89    154.75 o 
 -13   1   7     2084.19     2125.34    106.00 o 
 -12   1   7     2119.79     2078.40     99.32 o 
 -11   1   7     1695.71     1765.03     85.50 o 
 -10   1   7      548.38      534.81     59.70 o 
  -9   1   7     3614.57     3441.45     98.79 o 
  -8   1   7     2553.97     2244.18     78.65 o 
  -7   1   7     7256.82     7344.89    119.30 o 
  -6   1   7       12.60       67.51     34.88 o 
  -5   1   7     6033.57     6155.91    141.70 o 
  -4   1   7      531.73      648.72     33.74 o 
  -3   1   7     1699.48     1637.93     50.86 o 
  -2   1   7      540.03      647.89     34.19 o 
  -1   1   7     9734.35    10696.77    164.83 o 
   0   1   7     3330.15     3396.67     64.10 o 
   1   1   7     1826.42     1982.07     49.58 o 
   2   1   7     3559.39     3547.87     61.27 o 
   3   1   7      180.68      215.21     36.75 o 
   4   1   7      841.37      667.84     43.89 o 
   5   1   7        0.81       49.15     57.92 o 
   6   1   7      909.43      806.12     91.92 o 
   7   1   7      271.76      217.34     75.23 o 
   8   1   7      918.50      993.89    111.51 o 
   9   1   7     1285.14     1408.38    135.04 o 
  10   1   7       68.29       83.98    105.96 o 
  11   1   7      845.12      846.18    138.94 o 
  12   1   7       17.95       73.85    123.16 o 
  13   1   7      840.18      845.00    190.35 o 
 -16   2   7       44.01       39.35    253.58 o 
 -15   2   7     3255.69     3725.63    244.94 o 
 -14   2   7       88.70       20.57     85.43 o 
 -13   2   7     6399.71     6543.20    177.46 o 
 -12   2   7     7181.40     6964.97    161.69 o 
 -11   2   7     2938.86     2722.37    103.03 o 
 -10   2   7     4053.50     4014.43    111.22 o 
  -9   2   7     8217.69     7956.09    159.66 o 
  -8   2   7    10763.30    10396.15    193.28 o 
  -7   2   7     5122.98     4670.11     95.22 o 
  -6   2   7    48697.18    50211.13    673.82 o 
  -5   2   7      576.04      706.01     32.33 o 
  -4   2   7    18068.64    17707.95    219.30 o 
  -3   2   7      126.46      162.21     26.09 o 
  -2   2   7    15888.83    17252.63    281.68 o 
  -1   2   7     9730.13     9783.07    109.53 o 
   0   2   7    36735.27    39528.04    301.83 o 
   1   2   7     8769.24     7948.50    114.52 o 
   2   2   7     2542.22     2513.48     56.72 o 
   3   2   7     9725.56     9461.79    129.84 o 
   4   2   7     2237.77     2082.35     75.45 o 
   5   2   7     4397.30     4427.31    114.74 o 
   6   2   7      598.00      508.73     81.24 o 
   7   2   7    10372.05    10140.80    249.76 o 
   8   2   7     3522.70     3378.40    165.88 o 
   9   2   7     5478.74     5182.74    206.89 o 
  10   2   7     3695.90     3519.23    185.95 o 
  11   2   7       70.21       89.92    117.64 o 
  12   2   7     2057.19     1997.80    177.47 o 
  13   2   7      363.71      539.18    159.23 o 
 -16   3   7     4605.58     4374.96    529.27 o 
 -15   3   7        9.77       53.23    129.45 o 
 -14   3   7     9168.10     8981.47    213.91 o 
 -13   3   7     2115.98     2200.81    126.93 o 
 -12   3   7    10325.32     9909.44    214.03 o 
 -11   3   7     6085.02     5981.40    139.52 o 
 -10   3   7     5326.46     5136.75    125.83 o 
  -9   3   7     8939.00     8657.75    144.93 o 
  -8   3   7     6158.87     5517.73    110.32 o 
  -7   3   7    23792.77    22476.96    437.46 o 
  -6   3   7      790.68      787.90     39.09 o 
  -5   3   7    36846.94    37164.99    296.04 o 
  -4   3   7      669.73      927.42     53.50 o 
  -3   3   7    13772.93    14015.98    201.14 o 
  -2   3   7     3871.13     3319.96     61.76 o 
  -1   3   7    71996.84    76038.16    681.32 o 
   0   3   7    23198.66    24313.87    217.12 o 
   1   3   7    14168.85    14255.04    146.51 o 
   2   3   7    37545.87    37689.22    458.33 o 
   3   3   7      985.57      914.34     42.03 o 
   4   3   7    24857.39    24925.48    372.15 o 
   5   3   7      502.40      541.05     62.01 o 
   6   3   7    27240.22    25996.04    368.85 o 
   7   3   7     4557.82     4447.19    172.30 o 
   8   3   7    14190.22    14375.52    308.76 o 
   9   3   7    11374.00    11103.08    287.37 o 
  10   3   7     3473.16     3537.66    190.05 o 
  11   3   7     4845.42     4833.64    227.60 o 
  12   3   7     1048.68     1044.92    156.06 o 
  13   3   7     8296.17     8374.32    312.71 o 
 -16   4   7      182.99      233.59    229.36 o 
 -15   4   7     7191.57     7309.19    441.78 o 
 -14   4   7      373.93      379.34    106.59 o 
 -13   4   7     6899.77     7108.13    199.41 o 
 -12   4   7     4862.27     4863.32    158.11 o 
 -11   4   7     7864.08     7567.64    181.82 o 
 -10   4   7     6908.81     7198.63    143.72 o 
  -9   4   7     6373.97     6368.62    167.68 o 
  -8   4   7    28623.88    28883.76    243.85 o 
  -7   4   7      172.95      170.30     37.55 o 
  -6   4   7    37886.29    38296.25    496.27 o 
  -5   4   7     2693.72     2589.19     83.68 o 
  -4   4   7    43142.23    43172.77    540.96 o 
  -3   4   7      272.76      264.61     40.91 o 
  -2   4   7    50795.38    51206.87    697.89 o 
  -1   4   7    36811.22    39431.72    468.59 o 
   0   4   7    13441.34    13388.11    134.96 o 
   1   4   7    50795.74    51976.89    502.77 o 
   2   4   7     5030.94     4721.91     95.33 o 
   3   4   7    49087.04    48045.55    704.09 o 
   4   4   7      428.14      479.52     53.79 o 
   5   4   7    46676.75    48296.29    592.45 o 
   6   4   7     2077.94     2056.28    100.36 o 
   7   4   7    21763.56    21110.48    502.74 o 
   8   4   7     6933.58     6614.96    216.69 o 
   9   4   7    12193.77    12284.76    302.12 o 
  10   4   7     7289.32     7209.81    254.95 o 
  11   4   7     4085.42     4102.80    209.02 o 
  12   4   7    10458.58    10207.68    361.75 o 
  13   4   7      170.03      111.11    152.03 o 
 -16   5   7     8082.63     8679.41    428.16 o 
 -15   5   7      327.01      405.22    157.50 o 
 -14   5   7     5881.40     6232.26    220.65 o 
 -13   5   7     2159.00     2090.26    141.18 o 
 -12   5   7     6592.72     6646.58    184.95 o 
 -11   5   7     5371.53     5372.18    159.72 o 
 -10   5   7     9570.15     9635.45    196.45 o 
  -9   5   7    12688.08    12675.92    173.57 o 
  -8   5   7     4420.21     4323.54     98.18 o 
  -7   5   7    21859.40    22276.37    222.43 o 
  -6   5   7     1384.37     1315.11     72.57 o 
  -5   5   7    36700.56    36258.59    632.42 o 
  -4   5   7     3766.64     3468.75     91.50 o 
  -3   5   7    45170.63    45029.11    637.47 o 
  -2   5   7    25004.35    26009.14    272.59 o 
  -1   5   7    34047.02    35553.09    385.28 o 
   0   5   7    19604.00    19561.22    181.65 o 
   1   5   7     8039.05     8059.63    121.55 o 
   2   5   7    59688.41    60772.26    350.97 o 
   3   5   7     3614.69     3515.85     83.01 o 
   4   5   7    72261.84    72550.20    917.77 o 
   5   5   7      201.15      311.70     63.78 o 
   6   5   7    40879.23    43069.03   1026.32 o 
   7   5   7     4524.64     4632.10    180.77 o 
   8   5   7    21079.43    20934.31    372.80 o 
   9   5   7     8865.71     8179.57    253.35 o 
  10   5   7    15874.58    15013.52    350.76 o 
  11   5   7    10162.48    10280.74    371.42 o 
  12   5   7     2626.59     2638.15    200.06 o 
  13   5   7     8503.16     8533.77    323.23 o 
 -16   6   7       79.85      179.68    230.23 o 
 -15   6   7     5417.44     5791.73    288.25 o 
 -14   6   7      991.69     1031.62    137.01 o 
 -13   6   7     3583.72     3476.31    168.77 o 
 -12   6   7     1839.05     2038.71    134.97 o 
 -11   6   7     7825.12     8064.34    219.49 o 
 -10   6   7    10154.47     9811.63    263.95 o 
  -9   6   7     7897.47     7903.50    172.89 o 
  -8   6   7    11591.47    11382.38    190.18 o 
  -7   6   7      591.37      591.71     46.35 o 
  -6   6   7    20430.89    19547.07    471.09 o 
  -5   6   7     2445.44     2336.12    111.87 o 
  -4   6   7    48498.70    48935.14    806.32 o 
  -3   6   7     3340.47     2808.04     99.59 o 
  -2   6   7    51229.02    53420.51    721.54 o 
  -1   6   7    17092.05    16725.84    221.33 o 
   0   6   7    16710.65    17025.69    177.86 o 
   1   6   7    35244.55    36613.41    347.57 o 
   2   6   7     4465.71     4279.81     98.23 o 
   3   6   7    63763.82    63824.16   1421.42 o 
   4   6   7     1781.91     1920.11     72.60 o 
   5   6   7    39055.63    39152.93    704.47 o 
   6   6   7     6451.08     6232.83    159.91 o 
   7   6   7    21762.07    21283.18    360.83 o 
   8   6   7     5518.24     5668.28    210.44 o 
   9   6   7    10647.61    10297.21    281.87 o 
  10   6   7     7644.80     7769.69    262.99 o 
  11   6   7     7732.52     7709.57    277.07 o 
  12   6   7    13418.31    13753.44    578.43 o 
 -16   7   7     4480.49     4341.16    361.41 o 
 -15   7   7      383.91      349.44    169.42 o 
 -14   7   7     2957.93     2819.71    215.58 o 
 -13   7   7      562.15      548.48    113.70 o 
 -12   7   7     5559.05     5639.23    202.46 o 
 -11   7   7     4324.10     4265.22    174.18 o 
 -10   7   7     7120.70     7424.41    210.56 o 
  -9   7   7    21632.91    21963.31    338.85 o 
  -8   7   7     4567.11     4424.03    129.33 o 
  -7   7   7    11647.76    11178.65    311.11 o 
  -6   7   7      113.96      100.84     47.77 o 
  -5   7   7    20545.17    19717.62    701.48 o 
  -4   7   7      290.70      296.61     42.72 o 
  -3   7   7    48410.27    48784.83    875.38 o 
  -2   7   7     3446.05     3520.64     85.36 o 
  -1   7   7    15922.71    16671.02    220.32 o 
   0   7   7    19731.04    19093.83    594.55 o 
   1   7   7     4879.57     4926.93    119.79 o 
   2   7   7    30258.93    30769.95    513.16 o 
   3   7   7     5532.48     5260.57    149.44 o 
   4   7   7    36833.89    36248.25    529.72 o 
   5   7   7      678.68      653.94     67.88 o 
   6   7   7    19752.76    20012.63    505.32 o 
   7   7   7     3138.96     3129.82    157.49 o 
   8   7   7     9662.29     9428.44    261.21 o 
   9   7   7     3101.55     2807.86    169.98 o 
  10   7   7     7548.00     7728.19    265.74 o 
  11   7   7     6965.54     6868.76    263.39 o 
  12   7   7      889.35      956.57    167.17 o 
 -15   8   7     1851.14     2006.34    219.91 o 
 -14   8   7     1113.67     1130.92    172.89 o 
 -13   8   7      964.26      986.74    129.01 o 
 -12   8   7      621.73      639.83    113.93 o 
 -11   8   7     4306.07     4005.43    173.49 o 
 -10   8   7     8769.84     9060.29    236.40 o 
  -9   8   7     4846.62     5268.98    181.50 o 
  -8   8   7     8099.32     8156.09    210.31 o 
  -7   8   7      515.25      473.42     83.33 o 
  -6   8   7     4590.06     4521.50    155.06 o 
  -5   8   7     1620.16     1428.26     68.64 o 
  -4   8   7    25467.06    25256.11    367.98 o 
  -3   8   7      111.98      144.88     44.62 o 
  -2   8   7    20369.11    21040.10    205.43 o 
  -1   8   7     3843.49     3727.40     96.40 o 
   0   8   7    11528.52    11560.73    245.87 o 
   1   8   7    12094.59    11439.83    288.07 o 
   2   8   7    13200.43    13045.93    178.72 o 
   3   8   7     4492.05     4234.23    111.21 o 
   4   8   7     5032.65     4812.22    111.67 o 
   5   8   7     4705.65     4276.84    124.34 o 
   6   8   7     3399.09     3156.64    128.89 o 
   7   8   7     8351.56     8261.69    237.54 o 
   8   8   7     2238.29     2348.60    149.55 o 
   9   8   7     4099.34     4076.18    197.15 o 
  10   8   7     1637.74     1504.50    151.94 o 
  11   8   7     1340.03     1300.69    161.53 o 
  12   8   7     4029.22     4331.03    271.45 o 
 -15   9   7       19.90       38.14    173.45 o 
 -14   9   7     1857.20     1986.13    213.18 o 
 -13   9   7      287.16      281.98    119.36 o 
 -12   9   7      512.50      476.36    117.14 o 
 -11   9   7     2137.02     2201.79    150.51 o 
 -10   9   7      386.82      370.64     99.32 o 
  -9   9   7     5888.86     5859.37    196.11 o 
  -8   9   7     1305.03     1381.00    113.01 o 
  -7   9   7     3151.71     3128.75    140.34 o 
  -6   9   7     1348.98     1198.38     98.07 o 
  -5   9   7     1231.81     1312.10     75.04 o 
  -4   9   7      169.09      182.25     53.16 o 
  -3   9   7     3826.40     3561.49    106.44 o 
  -2   9   7      712.62      748.86     59.32 o 
  -1   9   7     3177.39     3210.62     95.37 o 
   0   9   7     4096.10     3790.17    102.51 o 
   1   9   7     2609.72     2384.70     86.71 o 
   2   9   7     5184.23     5399.43    124.09 o 
   3   9   7     2349.59     2502.86     92.98 o 
   4   9   7      110.87      113.09     50.63 o 
   5   9   7      331.64      339.46     67.03 o 
   6   9   7      550.36      585.29     85.95 o 
   7   9   7      729.94      777.76    105.25 o 
   8   9   7     2311.81     2282.64    155.04 o 
   9   9   7      259.88      259.23    114.61 o 
  10   9   7      289.98      249.78    121.92 o 
  11   9   7      478.49      387.83    161.23 o 
  12   9   7       19.40        1.50    187.61 o 
 -15  10   7       37.54       98.46    198.83 o 
 -14  10   7      169.02      240.57    153.69 o 
 -13  10   7       11.49       56.08    124.29 o 
 -12  10   7      659.36      652.79    127.58 o 
 -11  10   7      226.69      263.21    109.57 o 
 -10  10   7      210.37      225.11     95.45 o 
  -9  10   7       82.04       78.77     86.19 o 
  -8  10   7      358.07      341.88     89.32 o 
  -7  10   7     2624.12     2678.71    139.61 o 
  -6  10   7        1.48       32.01     74.52 o 
  -5  10   7      900.10      906.91     95.29 o 
  -4  10   7      688.30      632.64     70.82 o 
  -3  10   7      346.27      248.36     58.51 o 
  -2  10   7        8.45       35.23     48.34 o 
  -1  10   7     3099.35     2945.68     96.65 o 
   0  10   7       33.94       53.20     49.80 o 
   1  10   7    11442.54    11189.73    271.15 o 
   2  10   7     2230.97     2092.90     89.17 o 
   3  10   7      946.97      952.72     72.35 o 
   4  10   7       73.92       87.27     51.26 o 
   5  10   7     1788.00     1637.22     93.02 o 
   6  10   7      238.05      244.82     77.23 o 
   7  10   7      648.95      714.56    107.04 o 
   8  10   7       82.81       25.87    101.01 o 
   9  10   7      580.50      413.05    141.73 o 
  10  10   7       64.33       67.07    142.52 o 
  11  10   7      657.45      712.07    169.96 o 
 -14  11   7      805.33      939.57    189.15 o 
 -13  11   7      351.73      422.24    136.72 o 
 -12  11   7     1763.01     1907.66    161.76 o 
 -11  11   7      154.75      205.66    109.01 o 
 -10  11   7     1660.40     1869.08    144.22 o 
  -9  11   7     3994.72     4071.32    180.79 o 
  -8  11   7       17.48      -28.86     82.23 o 
  -7  11   7     6049.33     5885.40    195.79 o 
  -6  11   7      204.58      194.97     78.16 o 
  -5  11   7     4402.85     4619.10    168.80 o 
  -4  11   7     2222.33     2039.68    122.21 o 
  -3  11   7     1134.64     1234.49     85.02 o 
  -2  11   7     8263.67     7732.69    166.63 o 
  -1  11   7      664.31      713.01     66.11 o 
   0  11   7      418.90      320.05     61.46 o 
   1  11   7       25.22       31.47     48.19 o 
   2  11   7      588.30      527.90     65.44 o 
   3  11   7       59.99       78.32     58.32 o 
   4  11   7     3892.05     3588.65    119.59 o 
   5  11   7      143.66      150.63     66.46 o 
   6  11   7      914.41      787.14     96.89 o 
   7  11   7       10.63       16.74     97.85 o 
   8  11   7      363.62      356.24    132.12 o 
   9  11   7       21.13       17.43    133.26 o 
  10  11   7      542.77      568.74    151.25 o 
  11  11   7      492.93      566.21    188.00 o 
 -14  12   7      796.05      692.60    229.01 o 
 -13  12   7     4843.45     5569.99    298.22 o 
 -12  12   7      708.42      601.34    159.70 o 
 -11  12   7     4154.98     4233.52    203.32 o 
 -10  12   7     3197.74     3291.68    176.04 o 
  -9  12   7      484.60      615.69    111.21 o 
  -8  12   7     6974.61     7212.65    227.48 o 
  -7  12   7     1932.75     1863.01    134.08 o 
  -6  12   7    10989.58    11207.13    263.30 o 
  -5  12   7     3072.77     2928.74    144.02 o 
  -4  12   7     8448.72     8384.95    222.91 o 
  -3  12   7     2847.11     2759.34    115.86 o 
  -2  12   7     3475.67     3343.29    124.00 o 
  -1  12   7     4276.17     4248.54    138.53 o 
   0  12   7    12542.90    12207.50    227.81 o 
   1  12   7      939.92      903.71     76.08 o 
   2  12   7     3717.39     3586.66    144.73 o 
   3  12   7     1355.48     1309.71     86.74 o 
   4  12   7       22.67        2.96     54.16 o 
   5  12   7     5255.50     5011.83    146.31 o 
   6  12   7      108.98      171.07     93.10 o 
   7  12   7     2513.23     2697.66    168.65 o 
   8  12   7     1280.88     1426.21    165.61 o 
   9  12   7      735.90      842.78    164.49 o 
  10  12   7     3344.55     3487.40    244.25 o 
 -13  13   7     1366.60     1477.30    205.06 o 
 -12  13   7     4944.65     5334.04    237.13 o 
 -11  13   7     1278.43     1451.63    148.99 o 
 -10  13   7     3284.08     3679.33    190.27 o 
  -9  13   7     8377.46     8336.69    255.30 o 
  -8  13   7     2521.41     2508.50    155.12 o 
  -7  13   7    14759.23    15062.15    319.90 o 
  -6  13   7     2594.14     2414.61    146.53 o 
  -5  13   7    14870.99    15145.16    304.65 o 
  -4  13   7      850.91     1024.87    107.84 o 
  -3  13   7     5961.72     5573.92    188.62 o 
  -2  13   7     8357.94     8371.20    188.93 o 
  -1  13   7    15259.39    14902.89    245.88 o 
   0  13   7     6985.56     6904.03    223.34 o 
   1  13   7     4889.07     4523.58    146.25 o 
   2  13   7     4695.00     4782.41    142.01 o 
   3  13   7     1508.26     1427.90     94.11 o 
   4  13   7     8474.30     8082.51    208.66 o 
   5  13   7       88.18       77.11     92.08 o 
   6  13   7    11906.23    12027.71    285.61 o 
   7  13   7      460.45      516.62    119.93 o 
   8  13   7     2981.77     3213.68    214.95 o 
   9  13   7     3422.64     3511.90    239.15 o 
  10  13   7     2314.68     2579.10    237.01 o 
 -12  14   7     2399.67     2383.79    188.66 o 
 -11  14   7     3786.87     4055.04    211.20 o 
 -10  14   7     4786.44     4802.31    219.33 o 
  -9  14   7      818.58      866.81    128.56 o 
  -8  14   7    12044.82    12150.88    306.56 o 
  -7  14   7     1757.90     1693.51    139.83 o 
  -6  14   7    17301.75    17868.54    349.94 o 
  -5  14   7       12.78       23.64     82.58 o 
  -4  14   7    14478.31    14173.32    301.26 o 
  -3  14   7     5635.37     5501.55    192.46 o 
  -2  14   7     8260.98     8068.10    225.80 o 
  -1  14   7     9028.96     9001.93    203.02 o 
   0  14   7    11964.22    11916.39    231.15 o 
   1  14   7    13732.96    13314.20    244.85 o 
   2  14   7     2360.06     2258.89    122.39 o 
   3  14   7    10560.49    10383.94    266.86 o 
   4  14   7       32.88      110.54     96.61 o 
   5  14   7    18043.97    17837.54    341.30 o 
   6  14   7       23.10       17.33    107.14 o 
   7  14   7     9563.42     9731.59    283.11 o 
   8  14   7     2966.22     2982.76    224.33 o 
   9  14   7     3650.38     3824.77    250.63 o 
 -12  15   7     4176.54     4352.97    245.81 o 
 -11  15   7     2051.92     2242.90    186.62 o 
 -10  15   7      811.00      885.27    144.55 o 
  -9  15   7     4099.55     4481.23    212.87 o 
  -8  15   7     2153.91     2253.02    164.69 o 
  -7  15   7     9421.64     9895.72    283.18 o 
  -6  15   7      184.75      239.25     96.04 o 
  -5  15   7    12757.90    12408.45    297.06 o 
  -4  15   7     4793.65     4551.91    189.65 o 
  -3  15   7     7993.99     7781.08    232.90 o 
  -2  15   7     7137.01     7151.94    225.50 o 
  -1  15   7    10815.10    10939.74    346.37 o 
   0  15   7    11082.55    11340.76    316.90 o 
   1  15   7     7409.78     7547.93    227.60 o 
   2  15   7    13152.43    12628.08    288.45 o 
   3  15   7       30.37       34.42     87.45 o 
   4  15   7    14618.81    14782.00    372.81 o 
   5  15   7        2.34       22.33    104.29 o 
   6  15   7    19485.52    20080.45    430.29 o 
   7  15   7      860.30     1031.82    153.74 o 
   8  15   7     8624.87     8637.22    334.20 o 
 -11  16   7      918.09     1115.23    176.06 o 
 -10  16   7     1825.51     1907.43    175.97 o 
  -9  16   7      968.53      933.87    143.26 o 
  -8  16   7     5078.99     5080.46    224.94 o 
  -7  16   7     1196.24     1286.73    145.69 o 
  -6  16   7    15141.29    15112.53    341.62 o 
  -5  16   7      900.14      889.29    123.59 o 
  -4  16   7     7176.45     6982.73    232.53 o 
  -3  16   7     4055.77     3968.39    183.65 o 
  -2  16   7     6325.72     6216.14    219.79 o 
  -1  16   7     6071.50     5811.79    249.26 o 
   0  16   7     8369.87     8090.59    290.27 o 
   1  16   7    10456.98    10111.02    269.51 o 
   2  16   7     1038.51      965.35    124.36 o 
   3  16   7    14964.71    14725.27    677.52 o 
   4  16   7      155.43      212.79    132.71 o 
   5  16   7    13841.26    13752.52    380.71 o 
   6  16   7       56.02       33.07    133.70 o 
   7  16   7    12397.85    12570.55    459.07 o 
 -10  17   7      594.96      662.03    165.50 o 
  -9  17   7     1504.40     1505.80    171.45 o 
  -8  17   7      655.40      543.67    135.79 o 
  -7  17   7     8930.15     9036.62    289.80 o 
  -6  17   7      609.03      649.34    126.59 o 
  -5  17   7     5633.06     5511.36    225.13 o 
  -4  17   7     1596.14     1563.95    146.85 o 
  -3  17   7     6977.47     6890.27    276.85 o 
  -2  17   7     2951.69     2749.89    196.47 o 
  -1  17   7     5393.21     5418.85    252.47 o 
   0  17   7     4859.00     4490.15    237.56 o 
   1  17   7     5085.96     5076.78    246.02 o 
   2  17   7     5497.09     5661.88    265.47 o 
   3  17   7       68.90       34.89    117.68 o 
   4  17   7    11442.77    11421.56    355.67 o 
   5  17   7       14.36       50.66    134.06 o 
   6  17   7     8786.09     8986.32    378.05 o 
  -9  18   7      287.58      352.20    252.00 o 
  -8  18   7     3196.42     3345.14    216.27 o 
  -7  18   7      641.02      695.64    151.03 o 
  -6  18   7     3783.99     3766.44    212.75 o 
  -5  18   7      114.73       71.55    125.55 o 
  -4  18   7     3308.71     3400.32    221.00 o 
  -3  18   7      287.56      324.71    132.38 o 
  -2  18   7     4756.17     4768.97    248.08 o 
  -1  18   7     2399.78     2545.99    202.13 o 
   0  18   7     2007.04     1949.01    189.14 o 
   1  18   7      704.46      709.84    155.67 o 
   2  18   7     2477.39     2477.44    205.67 o 
   3  18   7     2172.94     1967.75    238.45 o 
   4  18   7       46.21       37.32    147.78 o 
   5  18   7     4859.09     5136.69    281.64 o 
  -7  19   7     2525.49     2178.68    234.77 o 
  -6  19   7      799.32      770.67    224.17 o 
  -5  19   7      443.10      391.25    158.52 o 
  -4  19   7      361.24      455.37    154.86 o 
  -3  19   7     1872.44     1813.11    194.01 o 
  -2  19   7      698.64      669.36    161.11 o 
  -1  19   7     1150.65     1062.26    172.00 o 
   0  19   7      283.27      292.98    145.35 o 
   1  19   7      323.24      258.65    150.93 o 
   2  19   7      162.18      187.59    155.58 o 
   3  19   7      248.05      163.93    195.01 o 
   4  19   7     1621.57     1769.99    255.45 o 
  -4  20   7        7.12       -9.95    166.63 o 
  -3  20   7        0.97       -8.61    166.75 o 
  -2  20   7      152.43      142.69    168.91 o 
  -1  20   7      185.48      145.69    160.95 o 
   0  20   7      222.81      241.18    172.80 o 
   1  20   7      367.79      285.15    178.04 o 
 -17   0   8     2966.56     2907.88    508.74 o 
 -16   0   8     2209.33     2504.67    424.15 o 
 -15   0   8     8715.74     8186.36    409.99 o 
 -14   0   8    22848.32    22525.68    614.47 o 
 -13   0   8     5505.30     5519.94    210.62 o 
 -12   0   8    51459.59    50366.14    556.01 o 
 -11   0   8       34.21       51.11     80.18 o 
 -10   0   8    25043.83    24944.54    357.71 o 
  -9   0   8     1255.56     1279.61     96.18 o 
  -8   0   8    66787.30    69846.06    556.72 o 
  -7   0   8    10103.68    10005.21    192.68 o 
  -6   0   8    67911.95    71806.82    841.50 o 
  -5   0   8    52903.62    57192.70    649.49 o 
  -4   0   8    12235.67    12459.42    189.18 o 
  -3   0   8    30253.92    31081.06    494.20 o 
  -2   0   8     5862.08     7004.86    218.53 o 
  -1   0   8    73419.31    76571.38    533.17 o 
   0   0   8     8745.88     9105.08    153.54 o 
   1   0   8    62779.39    66153.29    749.84 o 
   2   0   8     3227.60     3236.30     90.04 o 
   3   0   8     6941.87     6426.84    123.34 o 
   4   0   8     7063.28     6780.96    248.32 o 
   5   0   8    13555.16    13369.64    364.94 o 
   6   0   8     7714.75     7572.63    297.54 o 
   7   0   8     9455.86     8664.16    331.51 o 
   8   0   8     7614.87     7215.55    324.40 o 
   9   0   8      239.46      239.13    136.25 o 
  10   0   8    12239.55    12080.59    454.88 o 
  11   0   8        1.44       57.43    178.89 o 
  12   0   8     5996.17     5997.14    509.15 o 
  13   0   8      103.93       19.90    245.94 o 
 -16   1   8     2461.08     2560.32    304.93 o 
 -15   1   8     6368.85     6112.83    216.59 o 
 -14   1   8     7669.26     7577.94    224.08 o 
 -13   1   8    19580.90    19274.14    490.13 o 
 -12   1   8     2712.36     2612.85    107.03 o 
 -11   1   8    19568.91    19309.08    296.08 o 
 -10   1   8      837.89      896.59     61.57 o 
  -9   1   8    29007.51    29162.56    266.57 o 
  -8   1   8     3523.14     3320.94     91.45 o 
  -7   1   8    52439.86    53933.29    392.15 o 
  -6   1   8    18786.81    18861.11    191.23 o 
  -5   1   8    29249.65    30070.01    331.81 o 
  -4   1   8    55565.95    56191.69    401.07 o 
  -3   1   8     3788.84     3929.43     75.20 o 
  -2   1   8    48588.90    50146.98    575.76 o 
  -1   1   8    11336.20    12273.39    137.70 o 
   0   1   8    68897.08    74921.61    752.59 o 
   1   1   8     1305.29     1509.80     48.82 o 
   2   1   8    37007.43    38737.04    222.15 o 
   3   1   8    13788.63    13118.86    126.06 o 
   4   1   8    13074.92    12674.52    223.24 o 
   5   1   8     9399.30     9114.07    214.05 o 
   6   1   8    16414.94    15772.14    295.81 o 
   7   1   8     5159.78     4904.47    183.92 o 
   8   1   8     3631.17     3490.88    171.31 o 
   9   1   8    10413.15    10623.48    288.94 o 
  10   1   8       49.92      115.62    110.73 o 
  11   1   8     7905.96     7605.45    275.12 o 
  12   1   8      540.40      534.39    151.36 o 
  13   1   8     4834.40     4881.31    282.12 o 
 -16   2   8     1373.42     1288.06    367.49 o 
 -15   2   8     2500.56     2459.03    162.37 o 
 -14   2   8     7042.33     6822.61    192.82 o 
 -13   2   8     5292.92     5043.17    161.36 o 
 -12   2   8    14354.44    14184.10    401.77 o 
 -11   2   8      412.43      424.75     64.84 o 
 -10   2   8    16246.88    16022.88    206.81 o 
  -9   2   8     1737.00     1782.29     76.61 o 
  -8   2   8    25528.35    24522.65    425.25 o 
  -7   2   8     5953.73     5399.80    101.93 o 
  -6   2   8    28490.97    28063.26    469.52 o 
  -5   2   8    16174.06    15428.54    226.95 o 
  -4   2   8     1532.21     1333.00     40.46 o 
  -3   2   8    13839.70    13860.30    235.26 o 
  -2   2   8     1798.87     1975.61     55.73 o 
  -1   2   8    47516.01    50822.57    303.24 o 
   0   2   8     1224.51     1413.52     47.07 o 
   1   2   8    27423.17    28359.96    248.40 o 
   2   2   8     5729.80     5631.64     84.89 o 
   3   2   8     7077.70     6857.79     93.69 o 
   4   2   8     6630.12     6221.17    122.65 o 
   5   2   8    13433.06    13059.66    254.53 o 
   6   2   8    10937.02    10285.09    242.06 o 
   7   2   8    11553.99    10973.71    262.87 o 
   8   2   8     6451.49     6141.86    217.08 o 
   9   2   8       49.91       33.09     98.65 o 
  10   2   8     9524.72     9296.36    286.45 o 
  11   2   8      241.06      260.98    129.75 o 
  12   2   8     9662.01     9683.57    323.16 o 
  13   2   8       24.25       39.28    213.84 o 
 -16   3   8     3530.29     3673.24    483.69 o 
 -15   3   8     3145.52     3319.27    206.12 o 
 -14   3   8     1725.57     1760.72    122.96 o 
 -13   3   8     3420.94     3378.09    146.38 o 
 -12   3   8     2931.08     2752.85    127.88 o 
 -11   3   8     5239.06     5095.02    152.80 o 
 -10   3   8        3.51      -15.24     51.97 o 
  -9   3   8    11147.38    10831.97    159.87 o 
  -8   3   8     4995.09     4844.48    102.86 o 
  -7   3   8     5868.69     5160.61     99.04 o 
  -6   3   8     1985.98     1872.45     79.86 o 
  -5   3   8     2773.22     2643.60     86.61 o 
  -4   3   8     1715.32     1570.26    114.18 o 
  -3   3   8      402.05      423.56     27.85 o 
  -2   3   8    61594.56    65771.53    375.03 o 
  -1   3   8       18.77       22.77     28.78 o 
   0   3   8    19718.89    19807.07    341.05 o 
   1   3   8     2937.27     3123.94     72.96 o 
   2   3   8     6217.27     6022.11    103.01 o 
   3   3   8     6053.45     6019.82     89.32 o 
   4   3   8     8047.71     7686.54    134.47 o 
   5   3   8    14047.99    14156.58    200.81 o 
   6   3   8     4901.71     4995.32    178.46 o 
   7   3   8     2503.69     2438.33    142.62 o 
   8   3   8      137.10      128.23     93.51 o 
   9   3   8     4983.06     4850.98    268.47 o 
  10   3   8      204.23      100.29    105.89 o 
  11   3   8     7695.41     8303.14    365.01 o 
  12   3   8       68.33       33.55    134.49 o 
  13   3   8     2144.30     2090.78    457.41 o 
 -16   4   8      233.58       12.73    321.50 o 
 -15   4   8      234.47      301.57    136.18 o 
 -14   4   8     1019.39      985.98    123.19 o 
 -13   4   8     1321.78     1223.06    110.03 o 
 -12   4   8       93.02      142.06     74.70 o 
 -11   4   8     1798.98     1740.09    105.85 o 
 -10   4   8     2591.01     2435.73    110.53 o 
  -9   4   8     2069.12     2019.30     81.10 o 
  -8   4   8     2601.12     2404.95     77.06 o 
  -7   4   8     7890.07     7598.99    153.56 o 
  -6   4   8     1559.85     1438.38     74.00 o 
  -5   4   8       43.36       38.68     42.02 o 
  -4   4   8       64.43       48.37     39.38 o 
  -3   4   8     4412.36     3696.83     89.59 o 
  -2   4   8     6031.45     6606.21     95.27 o 
  -1   4   8     9318.50     9792.18    181.85 o 
   0   4   8     3103.24     3095.43     72.48 o 
   1   4   8      436.68      473.76     43.93 o 
   2   4   8     1306.55     1287.89     59.61 o 
   3   4   8      828.14      862.41     51.64 o 
   4   4   8     9124.66     8652.09    148.27 o 
   5   4   8     1673.95     1540.15     87.49 o 
   6   4   8     1239.10     1166.64    108.72 o 
   7   4   8      566.01      419.96     95.89 o 
   8   4   8      371.81      308.06    100.35 o 
   9   4   8      142.72       95.76    105.10 o 
  10   4   8     2814.32     2585.61    174.94 o 
  11   4   8      198.60      256.12    133.57 o 
  12   4   8     3313.17     3087.24    215.12 o 
 -16   5   8       32.63       55.54    219.81 o 
 -15   5   8      357.80      476.86    156.14 o 
 -14   5   8      325.57      314.50    115.09 o 
 -13   5   8        0.86      -12.04     85.33 o 
 -12   5   8     1060.38      943.91    108.22 o 
 -11   5   8      208.67      211.73     74.00 o 
 -10   5   8      786.94      814.23     82.55 o 
  -9   5   8      108.56       83.45     58.57 o 
  -8   5   8     1778.79     1731.33     88.32 o 
  -7   5   8       63.94       88.29     50.82 o 
  -6   5   8      324.87      426.01     54.07 o 
  -5   5   8      471.04      482.35     53.85 o 
  -4   5   8     6747.53     6929.29    140.44 o 
  -3   5   8      436.47      484.41     49.17 o 
  -2   5   8      651.35      636.63     38.31 o 
  -1   5   8     1235.18     1119.51     50.50 o 
   0   5   8        6.30       42.42     35.86 o 
   1   5   8      185.10      203.54     41.78 o 
   2   5   8      291.93      287.33     43.49 o 
   3   5   8      477.82      468.68     46.88 o 
   4   5   8      752.46      625.53     53.93 o 
   5   5   8      898.35      857.83     79.04 o 
   6   5   8       93.52      105.79     80.55 o 
   7   5   8     1560.46     1376.02    123.22 o 
   8   5   8      556.34      487.17    109.03 o 
   9   5   8      112.75      183.30    109.28 o 
  10   5   8       25.30       34.75    117.27 o 
  11   5   8      670.31      587.34    145.02 o 
  12   5   8        5.03      -70.21    139.00 o 
 -16   6   8       14.96       51.21    219.13 o 
 -15   6   8     1318.08     1436.68    198.61 o 
 -14   6   8       21.00       41.19    106.20 o 
 -13   6   8       58.09       83.97     96.26 o 
 -12   6   8      573.09      579.55    101.53 o 
 -11   6   8      210.12      205.71     84.50 o 
 -10   6   8     2140.74     2138.80    126.97 o 
  -9   6   8      411.21      426.54     70.69 o 
  -8   6   8      963.75      930.42     76.58 o 
  -7   6   8      292.31      246.00     55.96 o 
  -6   6   8      593.55      578.49     59.46 o 
  -5   6   8     3716.14     4088.67    106.18 o 
  -4   6   8       43.21       85.33     42.89 o 
  -3   6   8      770.05      718.85     36.31 o 
  -2   6   8      969.06      932.03     48.77 o 
  -1   6   8      108.18      214.20     40.95 o 
   0   6   8     1797.40     1675.84     69.78 o 
   1   6   8     5597.45     5487.84    111.23 o 
   2   6   8     1961.49     1734.33     71.78 o 
   3   6   8     8933.93     8855.07    163.92 o 
   4   6   8       50.05       63.82     46.53 o 
   5   6   8       38.46       73.01     59.30 o 
   6   6   8     7287.71     7110.16    211.73 o 
   7   6   8     1347.44     1396.28    124.58 o 
   8   6   8     2343.39     2346.01    152.48 o 
   9   6   8      347.77      282.92    112.51 o 
  10   6   8      981.80      997.12    141.95 o 
  11   6   8      105.95      121.49    131.99 o 
  12   6   8      384.69      386.87    157.50 o 
 -16   7   8     5230.63     5312.96    378.72 o 
 -15   7   8      400.50      461.47    167.23 o 
 -14   7   8     2821.83     3024.37    178.05 o 
 -13   7   8     2745.36     2681.20    163.99 o 
 -12   7   8      469.31      526.12    104.45 o 
 -11   7   8     4947.16     4777.70    183.00 o 
 -10   7   8      224.71      220.10     83.95 o 
  -9   7   8     7645.35     7539.67    205.63 o 
  -8   7   8      341.12      322.52     79.05 o 
  -7   7   8     3282.22     3066.27    105.14 o 
  -6   7   8     5253.90     5096.42    120.03 o 
  -5   7   8     1798.26     1591.69     72.81 o 
  -4   7   8     6974.80     7194.30    176.64 o 
  -3   7   8     1658.61     1424.09     53.73 o 
  -2   7   8    11325.30    11690.49    331.14 o 
  -1   7   8       49.10      135.46     41.70 o 
   0   7   8    10399.64    10231.61    186.29 o 
   1   7   8    10547.71    10582.85    157.06 o 
   2   7   8    17151.76    17002.76    200.84 o 
   3   7   8       44.80       33.57     46.90 o 
   4   7   8     2250.12     2167.80     82.76 o 
   5   7   8     4502.46     4583.92    130.67 o 
   6   7   8     1549.50     1511.45    117.16 o 
   7   7   8    11271.99    10769.94    323.86 o 
   8   7   8     1324.44     1369.13    133.67 o 
   9   7   8     6771.65     6724.23    246.27 o 
  10   7   8      457.94      413.65    129.58 o 
  11   7   8     3004.07     3335.45    210.92 o 
  12   7   8      342.19      324.52    169.96 o 
 -15   8   8     2951.93     2998.07    242.29 o 
 -14   8   8     1606.88     1665.18    157.63 o 
 -13   8   8      715.04      843.15    128.97 o 
 -12   8   8     4789.23     5058.49    201.29 o 
 -11   8   8     1794.90     1811.59    135.97 o 
 -10   8   8    17377.08    17768.46    375.15 o 
  -9   8   8      133.14      148.76     81.38 o 
  -8   8   8    10199.09    10484.26    239.99 o 
  -7   8   8     3488.96     3466.79    144.45 o 
  -6   8   8     6993.87     7070.58    190.62 o 
  -5   8   8     8467.77     8823.90    123.41 o 
  -4   8   8    12577.16    13225.75    197.69 o 
  -3   8   8    18477.42    18025.29    250.61 o 
  -2   8   8     3677.38     3567.25     95.54 o 
  -1   8   8    18858.00    19025.09    265.35 o 
   0   8   8     4856.72     5153.52    115.16 o 
   1   8   8    21594.55    22050.50    247.10 o 
   2   8   8      671.09      761.50     64.14 o 
   3   8   8    22222.47    22902.66    287.59 o 
   4   8   8     3583.00     3207.40    126.46 o 
   5   8   8     5478.17     5178.83    138.56 o 
   6   8   8    14408.84    14331.54    356.86 o 
   7   8   8     1418.91     1475.43    128.86 o 
   8   8   8    13647.19    13487.68    316.67 o 
   9   8   8     2360.26     2521.89    173.79 o 
  10   8   8     5894.39     6028.40    247.05 o 
  11   8   8       63.90       68.71    135.10 o 
 -15   9   8     4423.57     4440.56    282.32 o 
 -14   9   8     1265.04     1517.39    164.45 o 
 -13   9   8     6286.15     6478.40    238.10 o 
 -12   9   8     1555.45     1628.16    146.61 o 
 -11   9   8    15047.29    16191.07    404.54 o 
 -10   9   8       30.35       18.00     90.22 o 
  -9   9   8    35012.32    36457.24    585.24 o 
  -8   9   8     1569.33     1655.42    121.09 o 
  -7   9   8    10450.17    10904.09    246.28 o 
  -6   9   8    12278.06    12250.99    254.03 o 
  -5   9   8    13570.49    13818.03    261.63 o 
  -4   9   8    11811.44    11440.68    236.73 o 
  -3   9   8    13826.72    14082.36    192.05 o 
  -2   9   8    29697.64    29758.89    355.96 o 
  -1   9   8      757.06      830.38     65.84 o 
   0   9   8    13607.40    13091.97    291.26 o 
   1   9   8     4289.24     4545.31    162.63 o 
   2   9   8    28129.82    27799.84    297.39 o 
   3   9   8      208.84      262.90     57.50 o 
   4   9   8    20943.38    19919.89    422.56 o 
   5   9   8     6701.07     6676.87    166.44 o 
   6   9   8     6235.29     6237.77    177.57 o 
   7   9   8     9999.26     9753.04    262.20 o 
   8   9   8     1056.46     1233.92    137.51 o 
   9   9   8     4565.42     4276.22    211.57 o 
  10   9   8     1425.09     1432.16    164.14 o 
  11   9   8     6039.30     6249.61    312.64 o 
 -15  10   8     3982.74     4094.78    317.88 o 
 -14  10   8     9587.65     9904.37    372.22 o 
 -13  10   8      954.32     1028.87    145.38 o 
 -12  10   8    15925.15    16540.72    355.57 o 
 -11  10   8      515.20      472.31    114.55 o 
 -10  10   8    29803.32    31209.51    457.62 o 
  -9  10   8       98.48       41.40     87.96 o 
  -8  10   8    25580.20    26854.79    400.55 o 
  -7  10   8     9010.01     8849.79    230.01 o 
  -6  10   8    16001.08    16023.76    297.03 o 
  -5  10   8    18316.65    18551.13    311.33 o 
  -4  10   8    26139.20    26724.68    366.29 o 
  -3  10   8    41364.57    42054.84    362.76 o 
  -2  10   8     5680.85     5652.18    125.21 o 
  -1  10   8    23998.88    24459.52    324.53 o 
   0  10   8       25.74       69.96     52.25 o 
   1  10   8    19563.13    20094.23    322.20 o 
   2  10   8      379.67      423.38     61.11 o 
   3  10   8    19815.38    19291.38    350.01 o 
   4  10   8     3029.51     3025.13    112.30 o 
   5  10   8     4972.54     4896.31    142.22 o 
   6  10   8     8357.32     8660.11    208.14 o 
   7  10   8     1699.16     1860.74    145.30 o 
   8  10   8     6733.02     6235.05    234.04 o 
   9  10   8     1320.59     1291.64    183.81 o 
  10  10   8     5325.80     5783.10    289.20 o 
  11  10   8       26.66       20.27    175.82 o 
 -14  11   8     3245.94     3512.01    259.51 o 
 -13  11   8     9553.24     9810.39    300.92 o 
 -12  11   8      207.71      244.45    119.51 o 
 -11  11   8    20708.09    22282.82    407.77 o 
 -10  11   8      199.95      211.07     99.88 o 
  -9  11   8    16433.64    16458.11    331.94 o 
  -8  11   8     1159.52     1332.48    122.23 o 
  -7  11   8    22206.16    22974.06    371.97 o 
  -6  11   8    14426.69    14013.35    286.22 o 
  -5  11   8    16031.83    16133.12    303.12 o 
  -4  11   8    33141.13    33834.17    623.89 o 
  -3  11   8     3628.28     3522.59    150.74 o 
  -2  11   8    15621.31    15788.62    235.80 o 
  -1  11   8     2989.00     2660.19    109.18 o 
   0  11   8    16312.01    16387.05    236.18 o 
   1  11   8       87.51       87.30     56.99 o 
   2  11   8    24425.15    24420.05    376.25 o 
   3  11   8     4154.94     4109.01    126.18 o 
   4  11   8    12416.00    12076.60    314.10 o 
   5  11   8     1325.96     1362.64     93.44 o 
   6  11   8     5389.83     5430.85    175.84 o 
   7  11   8     5336.11     5220.60    212.47 o 
   8  11   8     1731.64     1682.98    176.66 o 
   9  11   8     5910.16     5767.64    279.90 o 
  10  11   8      723.71      668.30    174.91 o 
 -14  12   8     4027.79     3896.36    322.07 o 
 -13  12   8      781.58      909.74    155.89 o 
 -12  12   8     9165.01     9318.38    314.94 o 
 -11  12   8       23.21       11.77    108.20 o 
 -10  12   8     8370.05     8317.56    260.07 o 
  -9  12   8       44.99       56.10     94.18 o 
  -8  12   8     9148.65     9207.54    255.60 o 
  -7  12   8     3203.32     3420.31    167.49 o 
  -6  12   8    12218.78    12337.65    278.50 o 
  -5  12   8    11969.70    12130.36    270.82 o 
  -4  12   8     7684.59     7329.50    211.40 o 
  -3  12   8     8628.75     8913.48    228.00 o 
  -2  12   8      453.13      577.48     90.23 o 
  -1  12   8     7112.17     7113.28    171.74 o 
   0  12   8      421.05      387.30     70.50 o 
   1  12   8    17159.70    17310.61    373.43 o 
   2  12   8     2257.24     2133.21    100.64 o 
   3  12   8    13795.84    13175.29    213.52 o 
   4  12   8     1178.12     1197.66     87.10 o 
   5  12   8     2808.37     2945.76    122.70 o 
   6  12   8     3083.12     2968.53    147.32 o 
   7  12   8     3126.65     3179.73    210.96 o 
   8  12   8     5708.36     6251.74    282.40 o 
   9  12   8      762.08      768.46    172.57 o 
  10  12   8     3743.12     3865.51    265.89 o 
 -13  13   8     2772.22     2806.96    207.61 o 
 -12  13   8       79.94      117.36    130.71 o 
 -11  13   8     4595.49     4626.87    265.32 o 
 -10  13   8        2.02      -10.96    104.71 o 
  -9  13   8     2298.76     2418.22    161.00 o 
  -8  13   8      845.27      737.22    120.37 o 
  -7  13   8     5012.25     4783.57    196.80 o 
  -6  13   8     5291.81     4909.79    192.45 o 
  -5  13   8     1526.77     1450.71    124.12 o 
  -4  13   8    13958.65    13799.75    290.71 o 
  -3  13   8      219.45      182.65     81.15 o 
  -2  13   8     3459.76     3381.22    153.58 o 
  -1  13   8      762.47      754.96     84.46 o 
   0  13   8     9961.51    10050.49    260.80 o 
   1  13   8     1110.54     1077.77     94.07 o 
   2  13   8     5299.34     5279.25    145.95 o 
   3  13   8     3981.74     3801.04    137.87 o 
   4  13   8     1870.35     1880.20    133.66 o 
   5  13   8      247.84      170.83     97.60 o 
   6  13   8      554.89      545.47    119.29 o 
   7  13   8     2973.45     2803.78    209.10 o 
   8  13   8      996.87      852.74    167.77 o 
   9  13   8     4716.27     5120.52    284.12 o 
 -12  14   8     1855.75     2118.82    180.75 o 
 -11  14   8       46.41      120.70    119.99 o 
 -10  14   8      758.66      807.64    134.55 o 
  -9  14   8      384.35      323.21    114.39 o 
  -8  14   8      355.81      332.24    114.71 o 
  -7  14   8      481.74      521.54    112.39 o 
  -6  14   8     1083.28     1067.56    122.68 o 
  -5  14   8     3992.55     4047.73    181.74 o 
  -4  14   8       44.90       78.64     85.42 o 
  -3  14   8      103.55       66.30     86.34 o 
  -2  14   8     1381.65     1382.96    121.86 o 
  -1  14   8      673.11      650.02    102.40 o 
   0  14   8     1227.28     1274.99     99.50 o 
   1  14   8     4360.37     4344.54    154.78 o 
   2  14   8     2161.51     2135.33    123.15 o 
   3  14   8      714.94      757.15    106.25 o 
   4  14   8     1844.55     1626.24    148.37 o 
   5  14   8      304.50      271.82    111.10 o 
   6  14   8       70.47       77.83    107.97 o 
   7  14   8      111.81      111.29    145.85 o 
   8  14   8     2667.22     2977.40    229.04 o 
 -12  15   8      252.86      229.72    160.57 o 
 -11  15   8       53.69       24.64    123.19 o 
 -10  15   8      167.39      131.59    121.50 o 
  -9  15   8       18.61       53.48    115.97 o 
  -8  15   8       19.28       28.70    108.14 o 
  -7  15   8       17.32       24.94    101.49 o 
  -6  15   8      715.34      718.94    114.57 o 
  -5  15   8      336.03      299.73     99.24 o 
  -4  15   8      441.82      394.91    100.75 o 
  -3  15   8      428.55      366.23    102.78 o 
  -2  15   8      182.49       94.20     95.00 o 
  -1  15   8      444.02      410.41     99.00 o 
   0  15   8       77.11       24.31     92.67 o 
   1  15   8      350.89      372.79     94.03 o 
   2  15   8      232.54      259.85     95.34 o 
   3  15   8      416.47      428.65    123.00 o 
   4  15   8       79.61       65.67     95.86 o 
   5  15   8      342.35      406.85    133.44 o 
   6  15   8      161.60      153.01    138.85 o 
   7  15   8       16.37       58.95    171.11 o 
   8  15   8      157.12      155.69    172.33 o 
 -11  16   8      197.51      152.04    154.42 o 
 -10  16   8       25.40      101.28    130.41 o 
  -9  16   8       37.49       63.25    116.06 o 
  -8  16   8      630.06      577.80    130.99 o 
  -7  16   8       26.58       16.62    106.69 o 
  -6  16   8      829.75      933.52    131.31 o 
  -5  16   8       10.00       -5.01     96.92 o 
  -4  16   8      446.15      370.63    104.09 o 
  -3  16   8      341.49      366.43    105.23 o 
  -2  16   8       28.78       20.55     98.19 o 
  -1  16   8      336.74      283.59    111.41 o 
   0  16   8      280.76      302.15    120.72 o 
   1  16   8     1066.64      939.90    143.51 o 
   2  16   8      668.73      688.83    137.04 o 
   3  16   8     1355.81     1340.63    161.66 o 
   4  16   8       52.07       93.47    129.00 o 
   5  16   8      693.94      751.35    133.77 o 
   6  16   8      498.30      464.39    146.98 o 
   7  16   8      487.06      476.35    200.34 o 
 -10  17   8       29.06      101.41    227.39 o 
  -9  17   8      416.34      382.43    170.04 o 
  -8  17   8        3.24      -34.80    119.92 o 
  -7  17   8     2048.39     2088.60    174.19 o 
  -6  17   8      146.07      111.35    113.35 o 
  -5  17   8     1615.05     1584.04    147.49 o 
  -4  17   8     1549.36     1647.41    150.44 o 
  -3  17   8      193.90      155.06    111.08 o 
  -2  17   8     1945.45     1898.77    176.72 o 
  -1  17   8       87.37      177.83    128.12 o 
   0  17   8     4427.45     4447.23    240.60 o 
   1  17   8      206.10      167.25    129.66 o 
   2  17   8     4156.33     3966.40    230.92 o 
   3  17   8     1812.58     1738.74    221.90 o 
   4  17   8     1242.11     1276.33    180.12 o 
   5  17   8      979.39     1173.45    183.73 o 
   6  17   8     1124.90     1104.55    200.79 o 
  -8  18   8     3241.64     3383.05    224.59 o 
  -7  18   8       83.81       76.75    139.08 o 
  -6  18   8     3751.07     4097.33    222.51 o 
  -5  18   8     1545.85     1721.17    186.07 o 
  -4  18   8     1023.18      825.52    153.14 o 
  -3  18   8     2458.14     2382.23    199.81 o 
  -2  18   8      328.98      363.21    172.73 o 
  -1  18   8     4376.49     4483.19    248.48 o 
   0  18   8       92.27       27.50    128.74 o 
   1  18   8     6661.21     6546.77    292.56 o 
   2  18   8     1262.88     1222.44    179.19 o 
   3  18   8     5134.44     5346.74    462.54 o 
   4  18   8     2642.68     2899.23    281.01 o 
  -7  19   8     4618.57     4738.75    518.18 o 
  -6  19   8     1176.66     1237.73    207.72 o 
  -5  19   8     4053.53     4066.44    259.93 o 
  -4  19   8     2620.92     2521.86    221.44 o 
  -3  19   8     1705.62     1619.53    193.89 o 
  -2  19   8     6841.49     6745.81    305.87 o 
  -1  19   8      560.89      537.88    158.95 o 
   0  19   8     6302.76     6307.31    300.76 o 
   1  19   8       35.50       18.80    151.65 o 
   2  19   8     4871.29     4901.61    525.57 o 
   3  19   8     1194.26     1272.92    247.46 o 
  -4  20   8     2706.85     2473.46    469.73 o 
  -3  20   8     5586.81     5398.59    387.54 o 
  -2  20   8     1639.28     1701.20    285.19 o 
  -1  20   8     8138.32     8055.55    450.12 o 
   0  20   8       21.00       53.95    238.04 o 
 -16   1   9      135.64       66.57    236.33 o 
 -15   1   9      593.09      470.54    116.09 o 
 -14   1   9       23.15       -7.63     97.02 o 
 -13   1   9     2577.50     2376.37    139.75 o 
 -12   1   9     1959.05     1964.78    110.89 o 
 -11   1   9      421.33      459.49     67.40 o 
 -10   1   9     1941.08     1908.75     82.52 o 
  -9   1   9     2338.74     2381.32     86.04 o 
  -8   1   9     4987.97     4875.79    108.88 o 
  -7   1   9     4921.56     4786.05    101.35 o 
  -6   1   9     8850.26     8530.24    161.44 o 
  -5   1   9      100.61       81.27     36.49 o 
  -4   1   9    16589.67    16660.12    167.20 o 
  -3   1   9      353.25      365.37     35.39 o 
  -2   1   9     6296.37     6197.47     89.67 o 
  -1   1   9      502.35      483.85     37.10 o 
   0   1   9     6686.77     7215.38    126.62 o 
   1   1   9     1961.40     2012.88     58.26 o 
   2   1   9     9050.41     9249.32    108.17 o 
   3   1   9     2560.46     2411.05     61.66 o 
   4   1   9     1461.81     1339.09     69.33 o 
   5   1   9     1879.81     1850.18    118.20 o 
   6   1   9     2238.40     2019.58    127.88 o 
   7   1   9      990.49     1006.84    114.60 o 
   8   1   9       45.93        6.98     88.08 o 
   9   1   9     2218.26     2040.69    159.81 o 
  10   1   9      744.01      775.16    137.17 o 
  11   1   9      211.75      123.38    129.86 o 
  12   1   9      128.64      139.23    145.22 o 
 -16   2   9     1118.41     1137.87    220.42 o 
 -15   2   9      366.78      431.39    115.09 o 
 -14   2   9     1657.52     1817.56    138.70 o 
 -13   2   9      429.66      386.67     87.80 o 
 -12   2   9     9442.10     9271.27    229.17 o 
 -11   2   9     5545.24     5492.17    159.20 o 
 -10   2   9     1798.96     1805.31     85.29 o 
  -9   2   9     3349.91     3023.30    105.68 o 
  -8   2   9     5782.41     5503.72    111.35 o 
  -7   2   9     6552.26     6366.59    109.72 o 
  -6   2   9     5076.14     5179.52    103.39 o 
  -5   2   9    25353.12    24917.93    335.04 o 
  -4   2   9      335.53      425.61     40.22 o 
  -3   2   9    10012.74    10036.39    119.76 o 
  -2   2   9       14.00       32.54     29.74 o 
  -1   2   9    16376.74    15871.10    203.92 o 
   0   2   9      167.18      223.18     34.98 o 
   1   2   9    32051.49    33730.84    219.75 o 
   2   2   9    23093.41    23372.68    462.15 o 
   3   2   9     2658.35     2619.95     64.72 o 
   4   2   9     2766.74     2697.40     92.09 o 
   5   2   9     6597.73     6646.80    193.91 o 
   6   2   9     3178.15     2978.44    148.62 o 
   7   2   9     2337.99     2362.97    143.07 o 
   8   2   9     9869.67     9567.74    266.87 o 
   9   2   9      438.73      429.04    116.48 o 
  10   2   9     3409.88     3354.38    201.37 o 
  11   2   9      762.38      735.13    150.35 o 
  12   2   9     2242.66     2140.43    203.48 o 
 -16   3   9      269.15      223.41    201.93 o 
 -15   3   9     3225.39     3205.27    193.47 o 
 -14   3   9       76.32        5.06     82.36 o 
 -13   3   9    10344.42    10235.86    320.68 o 
 -12   3   9     3194.84     3001.29    134.79 o 
 -11   3   9     4543.95     4747.63    151.37 o 
 -10   3   9     5392.92     5193.91    149.56 o 
  -9   3   9     7396.63     7304.96    181.73 o 
  -8   3   9     8279.16     8064.49    127.94 o 
  -7   3   9     7735.23     7303.95    182.35 o 
  -6   3   9    29154.50    29020.91    285.42 o 
  -5   3   9     2113.43     2188.58     84.54 o 
  -4   3   9    31130.38    31104.48    320.25 o 
  -3   3   9     2731.31     2754.97     66.30 o 
  -2   3   9    23303.88    23218.75    250.01 o 
  -1   3   9     1412.24     1441.52     56.62 o 
   0   3   9    33429.11    34809.38    378.59 o 
   1   3   9    10594.65    10738.69    265.20 o 
   2   3   9    20829.07    21033.37    321.16 o 
   3   3   9    11521.90    11640.15    137.24 o 
   4   3   9    12638.29    12577.21    176.28 o 
   5   3   9     8194.39     7991.52    211.67 o 
   6   3   9     5225.38     4724.04    180.05 o 
   7   3   9    17949.33    17059.20    336.36 o 
   8   3   9      211.89      242.99    107.77 o 
   9   3   9    14903.91    14849.52    347.44 o 
  10   3   9     1803.96     1925.93    162.50 o 
  11   3   9     4784.98     4788.99    234.35 o 
  12   3   9     1376.10     1221.90    187.68 o 
 -16   4   9     6833.08     6414.73    437.50 o 
 -15   4   9      554.98      390.49    134.67 o 
 -14   4   9     8722.17     8630.69    296.39 o 
 -13   4   9      220.71      206.46     97.83 o 
 -12   4   9    12688.64    12602.13    280.57 o 
 -11   4   9      653.24      617.90     80.88 o 
 -10   4   9    10841.68    10555.16    436.36 o 
  -9   4   9     6203.28     6117.85    155.07 o 
  -8   4   9    12457.59    11999.58    202.01 o 
  -7   4   9    10490.43    10347.80    242.03 o 
  -6   4   9     7385.59     7489.74    148.72 o 
  -5   4   9    33718.86    33575.45    384.63 o 
  -4   4   9     1606.33     1485.69     71.71 o 
  -3   4   9    20762.13    19874.27    354.88 o 
  -2   4   9      551.19      542.07     41.13 o 
  -1   4   9    18844.26    19114.46    206.55 o 
   0   4   9     9816.10    10117.91    144.56 o 
   1   4   9    29975.88    29737.24    697.40 o 
   2   4   9    18504.65    17743.57    223.06 o 
   3   4   9    16059.99    15205.98    213.70 o 
   4   4   9    19516.80    19217.01    223.33 o 
   5   4   9     5213.77     5012.29    174.93 o 
   6   4   9    26178.38    26093.53    395.83 o 
   7   4   9      121.32      191.73     89.68 o 
   8   4   9    21813.72    22455.36    407.73 o 
   9   4   9     1319.59     1432.90    150.85 o 
  10   4   9    12746.90    12693.83    337.09 o 
  11   4   9     2512.57     2569.02    199.70 o 
  12   4   9     5043.83     5030.50    272.57 o 
 -16   5   9     1485.21     1822.50    254.99 o 
 -15   5   9     9437.99     9680.41    356.40 o 
 -14   5   9        5.41       32.36    100.88 o 
 -13   5   9     9105.11     9171.95    285.07 o 
 -12   5   9      261.13      295.56     91.60 o 
 -11   5   9    13081.92    13041.74    241.99 o 
 -10   5   9     2985.88     2852.27    121.34 o 
  -9   5   9    12940.02    12722.05    235.93 o 
  -8   5   9     5317.81     5377.75    169.84 o 
  -7   5   9     4713.04     4271.96    138.33 o 
  -6   5   9    13643.12    13588.93    307.16 o 
  -5   5   9     4431.74     4485.92    115.77 o 
  -4   5   9    22866.76    22832.70    285.21 o 
  -3   5   9      352.83      408.26     33.43 o 
  -2   5   9    25306.06    26235.48    435.91 o 
  -1   5   9     3058.98     2760.66     79.23 o 
   0   5   9    17720.47    16710.89    425.12 o 
   1   5   9     7466.08     7305.94    125.89 o 
   2   5   9    19880.43    19528.41    213.99 o 
   3   5   9    18840.65    17806.00    231.84 o 
   4   5   9     6074.85     5988.63    141.24 o 
   5   5   9    22277.64    22337.67    349.30 o 
   6   5   9      236.05      246.99     85.45 o 
   7   5   9    21961.45    21761.01    434.55 o 
   8   5   9      510.06      539.57    117.99 o 
   9   5   9    22269.69    22796.71    497.00 o 
  10   5   9     1052.63      976.09    145.10 o 
  11   5   9    10163.13    10216.89    324.88 o 
  12   5   9     6244.41     6149.11    296.16 o 
 -16   6   9     9101.41     9393.13    371.28 o 
 -15   6   9      183.39      228.52    134.17 o 
 -14   6   9     9506.06     9288.15    268.20 o 
 -13   6   9      389.33      331.27    105.97 o 
 -12   6   9     7798.02     7945.02    232.50 o 
 -11   6   9      533.88      494.30     96.54 o 
 -10   6   9    12915.99    13508.61    276.93 o 
  -9   6   9     4235.87     4230.48    135.86 o 
  -8   6   9     5777.21     5583.81    159.31 o 
  -7   6   9    11151.62    10907.15    265.52 o 
  -6   6   9     5317.65     5019.31    125.83 o 
  -5   6   9    15419.95    15187.64    377.64 o 
  -4   6   9     1230.67     1234.14     69.30 o 
  -3   6   9    22119.56    20590.54    299.96 o 
  -2   6   9     1476.11     1682.48     67.62 o 
  -1   6   9    25799.46    26396.58    282.20 o 
   0   6   9     3194.71     3118.29     88.51 o 
   1   6   9    15535.43    15990.33    190.19 o 
   2   6   9     4549.87     4507.48    108.25 o 
   3   6   9    25494.12    24748.69    240.63 o 
   4   6   9    21236.50    20202.00    390.88 o 
   5   6   9      859.98      911.14     78.35 o 
   6   6   9    33382.84    33313.01    452.34 o 
   7   6   9       44.86       82.92     86.14 o 
   8   6   9    18316.57    18444.52    521.45 o 
   9   6   9       76.45      155.78    108.79 o 
  10   6   9    13769.19    13808.55    398.86 o 
  11   6   9     2031.32     2053.82    185.65 o 
 -16   7   9      119.85      174.52    194.63 o 
 -15   7   9     5893.11     6279.72    309.55 o 
 -14   7   9      848.63      867.99    132.34 o 
 -13   7   9     1174.43     1335.20    139.08 o 
 -12   7   9      555.48      524.59    106.64 o 
 -11   7   9     9666.29     9153.57    242.27 o 
 -10   7   9     4015.91     3973.04    165.50 o 
  -9   7   9     9046.35     8993.24    227.39 o 
  -8   7   9     7437.22     7374.44    200.62 o 
  -7   7   9     3844.56     3838.43    118.16 o 
  -6   7   9     6684.02     6515.26    180.84 o 
  -5   7   9     2137.96     1932.12     84.22 o 
  -4   7   9    22996.81    22963.92    375.15 o 
  -3   7   9      598.75      504.52     43.76 o 
  -2   7   9    27401.15    28091.95    470.78 o 
  -1   7   9     1753.80     1731.52     72.68 o 
   0   7   9     8298.38     8268.28    140.69 o 
   1   7   9     5228.31     5062.66    120.03 o 
   2   7   9    22998.61    22975.31    436.24 o 
   3   7   9     4072.87     3881.45     94.59 o 
   4   7   9     9144.88     8626.70    164.84 o 
   5   7   9    19518.72    19757.11    267.79 o 
   6   7   9      933.53     1116.29    117.53 o 
   7   7   9    11951.63    11541.25    316.42 o 
   8   7   9       88.94      126.32    102.49 o 
   9   7   9    10244.23     9724.35    295.74 o 
  10   7   9       35.15       23.15    122.65 o 
  11   7   9     6722.82     6898.18    283.51 o 
 -15   8   9      512.01      474.16    179.56 o 
 -14   8   9     1218.24     1170.94    150.31 o 
 -13   8   9     1041.76     1181.99    137.54 o 
 -12   8   9     2540.04     2685.94    160.62 o 
 -11   8   9     2251.44     2226.08    146.48 o 
 -10   8   9     6209.69     5932.20    202.71 o 
  -9   8   9     3655.75     3415.27    156.55 o 
  -8   8   9      209.33      264.56     83.11 o 
  -7   8   9     6508.25     6207.49    188.41 o 
  -6   8   9       49.52       95.35     68.29 o 
  -5   8   9     7286.78     7577.63    127.84 o 
  -4   8   9     2133.82     2253.50     85.02 o 
  -3   8   9    20640.99    20508.19    398.67 o 
  -2   8   9        8.70       54.95     46.64 o 
  -1   8   9     9909.31    10073.85    160.44 o 
   0   8   9      215.01      191.39     50.04 o 
   1   8   9     8506.14     8417.94    151.24 o 
   2   8   9      982.12     1064.23     71.83 o 
   3   8   9    16463.91    16235.04    220.69 o 
   4   8   9     6341.24     6167.10    146.98 o 
   5   8   9     1860.30     1827.74     97.02 o 
   6   8   9     6035.16     5917.73    204.98 o 
   7   8   9      506.83      486.22    108.30 o 
   8   8   9     6993.61     6653.14    240.75 o 
   9   8   9      427.53      323.43    124.79 o 
  10   8   9     4742.95     4641.92    235.43 o 
  11   8   9      431.26      536.92    165.26 o 
 -15   9   9      797.72      820.43    188.17 o 
 -14   9   9      923.21      811.98    149.33 o 
 -13   9   9       53.27        2.56    112.82 o 
 -12   9   9     2686.89     2865.20    171.58 o 
 -11   9   9     1289.87     1254.09    131.88 o 
 -10   9   9     2197.11     1944.08    141.24 o 
  -9   9   9     1947.89     1899.55    135.43 o 
  -8   9   9     1501.69     1587.94    121.23 o 
  -7   9   9       37.37       18.45     72.22 o 
  -6   9   9     6430.40     6583.20    195.06 o 
  -5   9   9      246.74      239.63     72.90 o 
  -4   9   9     9385.81     9398.94    217.61 o 
  -3   9   9      790.07      706.18     62.89 o 
  -2   9   9     5826.49     5701.39    124.43 o 
  -1   9   9      160.86       98.83     52.29 o 
   0   9   9      992.36     1029.48     69.11 o 
   1   9   9      606.64      586.28     64.69 o 
   2   9   9     5908.41     5722.63    134.28 o 
   3   9   9     2877.09     2855.22    103.87 o 
   4   9   9     7003.90     7116.12    158.46 o 
   5   9   9      119.44      122.87     69.32 o 
   6   9   9      560.08      551.42    106.11 o 
   7   9   9     1701.05     1774.40    147.71 o 
   8   9   9      308.53      287.32    112.52 o 
   9   9   9     1218.32     1340.66    150.36 o 
  10   9   9       22.28       24.91    130.89 o 
  11   9   9      403.17      320.58    287.12 o 
 -14  10   9      309.70      415.71    142.30 o 
 -13  10   9      140.03      173.76    123.11 o 
 -12  10   9      109.53      134.62    112.84 o 
 -11  10   9     1819.78     1812.17    145.51 o 
 -10  10   9      243.74      329.43    104.78 o 
  -9  10   9      497.91      535.81    105.37 o 
  -8  10   9       27.77       -2.87     81.43 o 
  -7  10   9       63.10       54.67     81.25 o 
  -6  10   9       51.06       79.56     80.91 o 
  -5  10   9     2131.73     2073.98    123.68 o 
  -4  10   9      599.36      534.61     90.08 o 
  -3  10   9        0.30      -28.27     65.62 o 
  -2  10   9      558.16      570.07     67.18 o 
  -1  10   9     1646.62     1593.55     85.39 o 
   0  10   9      327.87      342.42     60.75 o 
   1  10   9     1970.87     1785.75     88.35 o 
   2  10   9     1196.89     1127.37     78.76 o 
   3  10   9       81.38      122.86     59.65 o 
   4  10   9        0.13       -6.88     61.32 o 
   5  10   9      262.02      253.22     74.66 o 
   6  10   9      621.92      541.45    109.35 o 
   7  10   9      271.58      291.24    111.36 o 
   8  10   9     1609.35     1683.74    158.31 o 
   9  10   9      178.51      140.64    130.87 o 
  10  10   9       45.19      -34.28    150.03 o 
 -14  11   9        3.98       11.21    141.42 o 
 -13  11   9      886.10     1087.05    156.40 o 
 -12  11   9      598.15      678.42    134.78 o 
 -11  11   9     1993.19     2124.92    162.51 o 
 -10  11   9      628.87      625.07    117.99 o 
  -9  11   9     1998.46     1883.49    144.19 o 
  -8  11   9     4771.65     5049.19    195.81 o 
  -7  11   9     1732.87     1835.26    129.20 o 
  -6  11   9     2369.17     2139.92    132.82 o 
  -5  11   9     1563.42     1542.63    117.73 o 
  -4  11   9     2390.41     2353.53    136.27 o 
  -3  11   9        2.27      -37.17     71.98 o 
  -2  11   9     7368.00     7414.33    207.01 o 
  -1  11   9     2757.66     2554.01    111.27 o 
   0  11   9     1980.31     2017.09     96.91 o 
   1  11   9     1692.03     1626.23     88.15 o 
   2  11   9     1139.28     1183.18     81.80 o 
   3  11   9      359.04      389.14     73.89 o 
   4  11   9      113.59       77.89     66.38 o 
   5  11   9     4853.47     4801.76    154.55 o 
   6  11   9      756.63      842.04    121.10 o 
   7  11   9       44.95      134.16    115.57 o 
   8  11   9      435.40      269.74    143.55 o 
   9  11   9      127.21      117.15    152.31 o 
  10  11   9      176.10       58.81    172.71 o 
 -13  12   9        7.89       43.98    133.19 o 
 -12  12   9     4096.47     4604.13    224.75 o 
 -11  12   9      494.97      471.68    127.63 o 
 -10  12   9     2434.14     2317.68    164.53 o 
  -9  12   9     4520.85     4804.56    201.33 o 
  -8  12   9     2465.09     2733.21    161.00 o 
  -7  12   9     5300.22     5286.84    200.08 o 
  -6  12   9      555.33      485.46    100.17 o 
  -5  12   9     5385.33     5222.01    190.15 o 
  -4  12   9     1606.86     1530.85    121.66 o 
  -3  12   9    12400.70    12549.67    273.02 o 
  -2  12   9        6.74      -14.51     74.09 o 
  -1  12   9    13828.18    13698.13    278.21 o 
   0  12   9     1330.21     1244.63     92.09 o 
   1  12   9     6642.60     6488.68    155.91 o 
   2  12   9     1360.31     1329.42     92.66 o 
   3  12   9     1816.57     1800.10    112.26 o 
   4  12   9     5524.97     5291.92    179.70 o 
   5  12   9     1832.41     1868.73    110.63 o 
   6  12   9     3021.40     3099.93    176.33 o 
   7  12   9      689.76      532.18    169.91 o 
   8  12   9      897.19      838.89    165.10 o 
   9  12   9      463.48      721.29    179.46 o 
 -13  13   9     4889.22     5230.56    251.93 o 
 -12  13   9       31.35       18.57    126.39 o 
 -11  13   9     4427.26     4973.84    263.41 o 
 -10  13   9     4032.97     3940.27    199.72 o 
  -9  13   9     5444.36     5486.20    220.73 o 
  -8  13   9     5113.58     5372.12    215.35 o 
  -7  13   9     2092.59     2190.56    149.86 o 
  -6  13   9    10317.11    10296.55    267.08 o 
  -5  13   9     3005.94     2891.53    158.23 o 
  -4  13   9     8536.70     8927.83    244.25 o 
  -3  13   9        6.61       34.61     78.95 o 
  -2  13   9    19819.63    19187.14    339.12 o 
  -1  13   9      362.31      384.58     88.58 o 
   0  13   9    13363.45    13293.77    320.80 o 
   1  13   9     1502.08     1601.42    106.87 o 
   2  13   9     5296.93     5376.28    162.47 o 
   3  13   9     6926.02     6925.76    204.99 o 
   4  13   9     2789.81     2614.42    122.15 o 
   5  13   9     7230.10     7293.31    243.94 o 
   6  13   9     3885.26     3723.13    219.81 o 
   7  13   9     4367.07     4564.47    252.01 o 
   8  13   9       19.81      -37.80    146.89 o 
   9  13   9     3746.71     4341.89    369.76 o 
 -12  14   9     6695.51     7528.63    283.49 o 
 -11  14   9      593.58      593.61    141.10 o 
 -10  14   9     4901.47     5133.81    227.44 o 
  -9  14   9     3505.51     3706.08    198.16 o 
  -8  14   9     5376.58     5741.72    226.95 o 
  -7  14   9     7217.42     7130.25    242.50 o 
  -6  14   9     2942.24     2963.68    168.22 o 
  -5  14   9     6339.72     6637.36    225.52 o 
  -4  14   9      725.17      830.98    115.67 o 
  -3  14   9    14188.16    13863.75    302.36 o 
  -2  14   9      759.41      629.27    102.87 o 
  -1  14   9    16513.70    15666.13    496.23 o 
   0  14   9     1905.47     1856.11    134.48 o 
   1  14   9    10181.30    10219.00    374.04 o 
   2  14   9     5297.67     5367.81    184.77 o 
   3  14   9     1281.69     1333.90    125.82 o 
   4  14   9    13176.82    13001.95    332.69 o 
   5  14   9     2038.21     2064.04    173.01 o 
   6  14   9     8866.00     9141.47    374.11 o 
   7  14   9     1241.04     1170.04    175.52 o 
   8  14   9     7111.62     7651.43    328.68 o 
 -11  15   9     5083.79     5175.46    243.31 o 
 -10  15   9     1958.55     2037.84    174.19 o 
  -9  15   9     2808.79     2854.22    189.17 o 
  -8  15   9     3178.80     3243.77    190.25 o 
  -7  15   9     3862.54     4142.43    199.51 o 
  -6  15   9     5024.05     5126.97    214.31 o 
  -5  15   9      619.45      627.12    113.63 o 
  -4  15   9     7996.01     8278.62    250.48 o 
  -3  15   9      331.40      226.95     96.43 o 
  -2  15   9     9910.93     9448.53    260.84 o 
  -1  15   9      207.71      224.51     99.41 o 
   0  15   9    15178.02    15135.69    424.34 o 
   1  15   9     1942.63     2063.89    147.84 o 
   2  15   9     3760.85     3680.58    231.32 o 
   3  15   9     8025.24     8385.61    289.54 o 
   4  15   9      109.39      130.22    121.26 o 
   5  15   9    10107.38    10532.86    330.14 o 
   6  15   9     1506.33     1398.17    210.67 o 
   7  15   9    10090.04    10327.66    431.30 o 
 -10  16   9     2069.11     2329.34    193.40 o 
  -9  16   9     1378.66     1675.88    166.20 o 
  -8  16   9     2996.04     3016.63    192.96 o 
  -7  16   9     3484.92     3481.75    254.96 o 
  -6  16   9     3668.31     3785.15    196.63 o 
  -5  16   9     4868.53     4736.12    211.39 o 
  -4  16   9       15.17      -26.34     99.13 o 
  -3  16   9     4303.70     4117.63    192.13 o 
  -2  16   9     1066.22     1034.61    131.57 o 
  -1  16   9    10448.02    10437.50    308.77 o 
   0  16   9      750.87      784.22    139.45 o 
   1  16   9     6323.16     6293.38    268.54 o 
   2  16   9     3842.40     3579.15    219.37 o 
   3  16   9      856.66      919.08    189.05 o 
   4  16   9     7472.93     7865.94    304.53 o 
   5  16   9      726.28      958.83    163.18 o 
   6  16   9     7904.50     8413.93    447.35 o 
  -9  17   9      447.06      393.71    148.34 o 
  -8  17   9     3304.93     3295.86    208.78 o 
  -7  17   9     1999.78     2064.19    175.87 o 
  -6  17   9     2212.94     2350.83    173.50 o 
  -5  17   9      807.06      849.71    136.41 o 
  -4  17   9     4667.78     4600.25    213.11 o 
  -3  17   9       32.08       23.57    108.47 o 
  -2  17   9     4529.75     4347.06    239.47 o 
  -1  17   9      141.42      127.66    123.90 o 
   0  17   9     7434.88     6977.20    405.06 o 
   1  17   9      255.50      274.52    131.98 o 
   2  17   9     3099.09     3103.42    263.36 o 
   3  17   9     4467.47     4517.93    304.52 o 
   4  17   9     1316.40     1539.67    240.61 o 
   5  17   9     5180.52     5610.12    357.08 o 
  -8  18   9       95.18       62.80    153.94 o 
  -7  18   9     1741.33     1773.51    182.61 o 
  -6  18   9      591.07      556.96    143.26 o 
  -5  18   9     1125.44     1068.65    158.32 o 
  -4  18   9      261.27      234.03    140.70 o 
  -3  18   9     2946.39     2842.73    213.02 o 
  -2  18   9      126.75       11.81    132.14 o 
  -1  18   9     6145.94     5990.36    282.27 o 
   0  18   9      156.36      226.92    145.40 o 
   1  18   9     2771.82     2774.75    218.81 o 
   2  18   9      212.58      263.72    189.26 o 
   3  18   9     1523.26     1661.37    255.28 o 
   4  18   9     1817.05     1999.81    266.46 o 
  -6  19   9      390.23      316.16    354.35 o 
  -5  19   9      221.99      194.16    168.96 o 
  -4  19   9      434.26      462.94    171.60 o 
  -3  19   9        1.67      -71.34    143.76 o 
  -2  19   9     2659.98     2887.26    233.14 o 
  -1  19   9      157.64       57.93    155.17 o 
   0  19   9     1460.87     1637.91    200.82 o 
   1  19   9       11.85       26.01    172.54 o 
   2  19   9      218.32      280.56    215.35 o 
 -16   0  10     3297.93     3404.11    272.79 o 
 -15   0  10     1234.11     1234.11    188.60 o 
 -14   0  10     9818.21     9625.61    360.71 o 
 -13   0  10     9659.75     9314.29   1082.76 o 
 -12   0  10    13482.84    13257.48    748.53 o 
 -11   0  10    11478.38    11295.10    258.44 o 
 -10   0  10     1090.51     1033.70     99.69 o 
  -9   0  10    29390.96    29607.83    371.03 o 
  -8   0  10      767.10      714.26     82.13 o 
  -7   0  10    61709.02    61593.05   3348.21 o 
  -6   0  10     3185.21     3558.64    167.52 o 
  -5   0  10    60155.40    59654.69   2278.59 o 
  -4   0  10    27359.55    27386.41    312.34 o 
  -3   0  10    27357.55    27820.86    529.45 o 
  -2   0  10    76978.65    80821.63    537.63 o 
  -1   0  10    41031.54    43098.83    746.86 o 
   0   0  10    21602.26    21099.27    388.59 o 
   1   0  10    29868.93    30784.55    369.96 o 
   2   0  10    75495.59    78384.29    679.83 o 
   3   0  10      139.56      146.03     56.29 o 
   4   0  10    51305.87    51718.34    721.88 o 
   5   0  10     4592.85     4320.26    238.25 o 
   6   0  10    31971.71    30351.77    612.19 o 
   7   0  10     1927.60     1876.47    192.82 o 
   8   0  10     7925.63     7803.82    504.42 o 
   9   0  10    12930.37    13257.94    478.74 o 
  10   0  10     1886.28     2006.79    244.73 o 
  11   0  10     6451.98     6423.43    393.52 o 
  12   0  10      655.41      626.58    470.96 o 
 -16   1  10      297.77      263.51    135.66 o 
 -15   1  10     5313.53     5184.23    264.50 o 
 -14   1  10     2155.90     2126.99    181.00 o 
 -13   1  10    18481.24    17841.05    560.06 o 
 -12   1  10     9527.33     9064.12    294.19 o 
 -11   1  10     2801.41     2524.47    111.92 o 
 -10   1  10    13451.84    13085.53    239.51 o 
  -9   1  10     2150.96     2042.20     80.45 o 
  -8   1  10    37211.14    37041.17    374.89 o 
  -7   1  10     2074.32     1985.97     73.59 o 
  -6   1  10    73062.22    74478.53    911.92 o 
  -5   1  10    11474.07    11363.82    272.47 o 
  -4   1  10    35085.37    34960.76    259.41 o 
  -3   1  10    32462.55    34225.87    232.76 o 
  -2   1  10    18153.08    18573.52    227.27 o 
  -1   1  10    32356.87    33235.86    278.30 o 
   0   1  10    20607.28    21417.58    474.74 o 
   1   1  10    34745.07    34808.46    272.74 o 
   2   1  10      311.89      297.85     40.61 o 
   3   1  10    35557.90    35089.38    228.01 o 
   4   1  10     3518.25     3387.26    142.18 o 
   5   1  10    26774.83    26776.69    525.92 o 
   6   1  10     1427.61     1489.33    122.54 o 
   7   1  10    16793.87    16437.69    339.26 o 
   8   1  10     6592.40     6616.05    235.64 o 
   9   1  10     2877.22     3019.41    184.70 o 
  10   1  10     7428.49     7512.58    276.89 o 
  11   1  10     1683.18     1663.38    182.17 o 
  12   1  10     4402.96     3909.75    569.50 o 
 -16   2  10     3863.71     3720.19    217.16 o 
 -15   2  10     2224.15     2273.81    159.30 o 
 -14   2  10     7751.67     8105.71    238.40 o 
 -13   2  10     3698.31     3549.03    165.47 o 
 -12   2  10     9632.85     9228.96    214.06 o 
 -11   2  10     3263.90     3331.98    132.17 o 
 -10   2  10     1193.70     1176.63     89.12 o 
  -9   2  10    22744.56    23055.13    402.39 o 
  -8   2  10      827.80      767.52     58.34 o 
  -7   2  10    31239.37    30303.23    285.29 o 
  -6   2  10       20.46       47.86     38.52 o 
  -5   2  10    24746.14    23869.61    502.10 o 
  -4   2  10     4236.27     4329.56     91.87 o 
  -3   2  10    12568.20    12680.79    155.23 o 
  -2   2  10    24806.73    25351.04    246.23 o 
  -1   2  10    16432.50    16556.57    322.95 o 
   0   2  10    18502.27    18011.42    163.83 o 
   1   2  10     5228.06     5397.64    113.56 o 
   2   2  10    17071.45    17131.37    189.94 o 
   3   2  10      566.62      553.24     46.76 o 
   4   2  10    26277.71    26001.42    459.40 o 
   5   2  10     1679.00     1523.20    116.66 o 
   6   2  10    19120.06    19520.51    352.02 o 
   7   2  10     2212.94     2079.85    143.89 o 
   8   2  10     2018.12     2038.87    151.78 o 
   9   2  10     6964.02     6923.12    254.32 o 
  10   2  10      654.23      682.67    140.74 o 
  11   2  10     6111.53     6332.51    294.31 o 
  12   2  10      957.53     1159.54    450.02 o 
 -16   3  10      134.74       45.24    191.72 o 
 -15   3  10     4623.86     4704.46    226.25 o 
 -14   3  10     2615.42     2325.09    164.69 o 
 -13   3  10     5494.59     5464.96    162.61 o 
 -12   3  10      159.18       94.98     75.36 o 
 -11   3  10     9203.12     8912.35    201.58 o 
 -10   3  10     5087.90     5134.36    151.79 o 
  -9   3  10     4453.48     4215.81    143.86 o 
  -8   3  10    26991.90    27296.29    357.33 o 
  -7   3  10      226.23      171.53     54.43 o 
  -6   3  10     9494.23     9082.26    166.97 o 
  -5   3  10       22.28       51.05     43.26 o 
  -4   3  10     5802.08     5407.47    111.97 o 
  -3   3  10     6972.91     6596.92    113.33 o 
  -2   3  10    12440.19    11834.87    236.10 o 
  -1   3  10    11258.09    10805.04    139.45 o 
   0   3  10     1234.34     1004.45     53.05 o 
   1   3  10     6977.39     7099.22    148.16 o 
   2   3  10       54.25      103.93     37.26 o 
   3   3  10     8149.77     8153.79    114.09 o 
   4   3  10     2057.35     2051.40    107.75 o 
   5   3  10    19594.14    19183.87    331.50 o 
   6   3  10     3180.00     3297.70    159.01 o 
   7   3  10      771.69      680.91    108.30 o 
   8   3  10     3843.90     3477.89    181.02 o 
   9   3  10      530.44      554.74    131.85 o 
  10   3  10     4106.59     4217.72    224.98 o 
  11   3  10     1385.33     1496.91    187.90 o 
 -16   4  10     1883.21     1986.92    530.70 o 
 -15   4  10     1541.99     1579.51    160.13 o 
 -14   4  10     1825.56     1850.40    151.40 o 
 -13   4  10       25.09      -12.92     89.29 o 
 -12   4  10     2335.60     2222.92    124.65 o 
 -11   4  10      293.05      267.72     77.07 o 
 -10   4  10     2338.98     2280.04    111.83 o 
  -9   4  10     6705.49     6307.71    160.67 o 
  -8   4  10        3.37       20.87     56.05 o 
  -7   4  10     5962.86     5865.04    142.50 o 
  -6   4  10     2874.76     2928.96    103.90 o 
  -5   4  10     1214.28     1150.97     70.60 o 
  -4   4  10       40.22       62.37     45.92 o 
  -3   4  10     6476.99     6379.56    102.95 o 
  -2   4  10     1808.00     1678.33     61.62 o 
  -1   4  10       64.08       95.98     36.81 o 
   0   4  10     2029.00     2059.12     68.96 o 
   1   4  10      312.26      319.20     47.39 o 
   2   4  10      144.32      172.30     46.74 o 
   3   4  10      416.49      381.02     46.64 o 
   4   4  10    10253.52     9763.55    167.50 o 
   5   4  10     3137.77     3065.22    148.54 o 
   6   4  10      410.87      503.98     98.07 o 
   7   4  10      438.78      469.81     98.38 o 
   8   4  10      587.62      465.75    119.11 o 
   9   4  10      476.39      510.49    124.73 o 
  10   4  10       62.54       61.59    126.62 o 
  11   4  10     4326.78     4388.62    245.32 o 
 -16   5  10       26.93      -63.00    199.19 o 
 -15   5  10       79.29       58.64    133.65 o 
 -14   5  10     1327.33     1336.14    139.17 o 
 -13   5  10       29.14       31.52     96.95 o 
 -12   5  10     1287.81     1116.12    117.35 o 
 -11   5  10       68.96      119.27     82.59 o 
 -10   5  10       93.86       85.80     67.52 o 
  -9   5  10       25.24       -6.95     61.22 o 
  -8   5  10     1981.62     1921.32     97.14 o 
  -7   5  10       26.26       50.43     54.55 o 
  -6   5  10      287.19      277.94     54.93 o 
  -5   5  10      214.10      190.62     52.12 o 
  -4   5  10      812.30      887.41     66.19 o 
  -3   5  10      541.48      581.37     44.32 o 
  -2   5  10      251.85      227.92     38.63 o 
  -1   5  10      339.61      286.05     43.26 o 
   0   5  10      809.22      763.00     54.82 o 
   1   5  10      299.65      335.95     49.41 o 
   2   5  10        7.16       42.87     45.46 o 
   3   5  10        8.26        0.72     48.14 o 
   4   5  10       22.60       33.17     53.73 o 
   5   5  10     1199.30     1249.96    112.31 o 
   6   5  10      163.74      101.23     80.68 o 
   7   5  10      538.86      579.69    112.27 o 
   8   5  10      361.58      317.93    110.17 o 
   9   5  10      971.80      959.69    140.05 o 
  10   5  10      130.51      109.42    129.87 o 
  11   5  10      656.37      716.29    169.30 o 
 -16   6  10     1321.50     1641.25    288.66 o 
 -15   6  10      622.76      653.97    144.69 o 
 -14   6  10     2352.59     2385.70    162.57 o 
 -13   6  10      768.62      753.00    119.82 o 
 -12   6  10     1892.84     1876.89    138.54 o 
 -11   6  10     2511.62     2429.34    142.78 o 
 -10   6  10      840.16      923.06    104.53 o 
  -9   6  10      831.11      894.79     83.78 o 
  -8   6  10     2168.52     2207.97    103.72 o 
  -7   6  10      133.92      141.44     55.04 o 
  -6   6  10      401.41      372.19     60.12 o 
  -5   6  10     8632.00     8549.39    160.68 o 
  -4   6  10        9.39        5.35     48.69 o 
  -3   6  10      515.41      580.91     44.11 o 
  -2   6  10      100.00      161.40     38.97 o 
  -1   6  10       54.21       66.05     40.45 o 
   0   6  10     1190.22     1203.05     66.27 o 
   1   6  10       24.96       31.11     42.53 o 
   2   6  10     6538.31     6312.76    130.16 o 
   3   6  10     1302.84     1236.29     76.56 o 
   4   6  10       69.96      127.13     57.55 o 
   5   6  10       11.61       -3.65     63.81 o 
   6   6  10      231.11      263.72     89.99 o 
   7   6  10      483.12      564.54    113.02 o 
   8   6  10     1929.14     2019.73    157.83 o 
   9   6  10     1853.77     1649.66    157.61 o 
  10   6  10       11.70      -20.56    127.57 o 
  11   6  10      471.48      520.70    171.19 o 
 -15   7  10     3551.03     3887.80    210.15 o 
 -14   7  10      248.16      257.56    119.17 o 
 -13   7  10     4691.38     4634.98    200.86 o 
 -12   7  10     2712.64     2711.04    159.30 o 
 -11   7  10     5518.49     5415.75    198.20 o 
 -10   7  10     6481.30     6253.28    202.34 o 
  -9   7  10     6182.08     5946.06    191.09 o 
  -8   7  10     2667.13     2864.23    139.37 o 
  -7   7  10      184.75      227.25     61.15 o 
  -6   7  10     7355.06     7084.14    167.31 o 
  -5   7  10       80.81      195.83     54.58 o 
  -4   7  10    11858.39    12255.63    237.19 o 
  -3   7  10      124.17      203.65     48.08 o 
  -2   7  10     8445.93     8438.77    212.08 o 
  -1   7  10     1695.11     1710.45     75.16 o 
   0   7  10      458.93      483.54     56.06 o 
   1   7  10     9788.66     9601.89    159.71 o 
   2   7  10       44.74       92.07     51.40 o 
   3   7  10     9789.05     9339.42    240.66 o 
   4   7  10      171.77      118.68     59.11 o 
   5   7  10     5719.20     5510.41    173.97 o 
   6   7  10     2460.16     2317.02    147.71 o 
   7   7  10     1620.39     1646.22    141.75 o 
   8   7  10     4365.26     4225.76    206.48 o 
   9   7  10     2993.13     2766.81    191.86 o 
  10   7  10     3175.44     3278.19    215.36 o 
  11   7  10       66.52       35.90    165.27 o 
 -15   8  10       28.56       34.22    131.07 o 
 -14   8  10     5216.55     5401.52    232.96 o 
 -13   8  10     1442.90     1392.92    142.23 o 
 -12   8  10     5558.22     5575.35    215.60 o 
 -11   8  10     6227.54     6285.68    215.70 o 
 -10   8  10     9744.39     9953.89    255.85 o 
  -9   8  10    10158.28    10312.12    283.52 o 
  -8   8  10      170.74      175.30     80.51 o 
  -7   8  10    12037.79    12408.60    261.90 o 
  -6   8  10      520.85      558.65     87.18 o 
  -5   8  10    19554.29    20870.60    323.97 o 
  -4   8  10      764.33      774.00     70.89 o 
  -3   8  10    22113.74    22850.52    380.85 o 
  -2   8  10     4727.90     4778.38    112.64 o 
  -1   8  10     7309.16     6969.42    134.98 o 
   0   8  10    15638.15    16088.40    312.04 o 
   1   8  10      439.96      431.88     58.76 o 
   2   8  10    12491.74    12575.50    190.52 o 
   3   8  10       22.62       50.05     51.08 o 
   4   8  10    12268.34    11695.48    201.16 o 
   5   8  10      223.72      186.30     78.53 o 
   6   8  10     5508.88     5130.00    231.31 o 
   7   8  10     4669.59     4763.97    203.17 o 
   8   8  10     3780.96     3691.93    198.82 o 
   9   8  10     3345.77     3318.69    202.36 o 
  10   8  10     2073.07     2211.67    193.98 o 
 -15   9  10     7062.88     7675.21    290.75 o 
 -14   9  10     4118.75     4099.79    218.28 o 
 -13   9  10     2454.27     2311.18    170.16 o 
 -12   9  10     3553.05     3853.82    191.63 o 
 -11   9  10     6848.10     6833.82    231.34 o 
 -10   9  10    23879.58    23841.81    414.98 o 
  -9   9  10     3302.70     3430.77    164.31 o 
  -8   9  10    17875.77    18663.53    430.09 o 
  -7   9  10     2962.92     2792.78    143.87 o 
  -6   9  10    15012.05    15407.36    292.80 o 
  -5   9  10      203.51      239.43     81.22 o 
  -4   9  10    29192.13    29962.63    391.09 o 
  -3   9  10     7196.36     7566.54    238.68 o 
  -2   9  10    22211.40    22726.17    395.99 o 
  -1   9  10    23860.89    24284.78    457.60 o 
   0   9  10      429.79      493.40     62.04 o 
   1   9  10    26094.25    24944.38    946.39 o 
   2   9  10     2282.52     2195.70     95.26 o 
   3   9  10    24827.42    24821.80    489.51 o 
   4   9  10      325.35      354.29     69.22 o 
   5   9  10    16360.91    15692.62    308.13 o 
   6   9  10     5427.10     5447.31    210.26 o 
   7   9  10     7110.35     7055.25    245.54 o 
   8   9  10     4465.73     4542.85    218.95 o 
   9   9  10     5790.86     6045.43    255.38 o 
  10   9  10     4093.95     4194.99    240.66 o 
 -14  10  10     4706.26     5000.51    236.84 o 
 -13  10  10     2514.99     2611.41    184.79 o 
 -12  10  10     4722.95     4803.85    215.42 o 
 -11  10  10     9714.83    10020.86    281.81 o 
 -10  10  10     4679.19     4845.04    201.67 o 
  -9  10  10    21446.68    21658.57    586.78 o 
  -8  10  10       26.42       38.20     85.96 o 
  -7  10  10    29557.09    30397.65    428.49 o 
  -6  10  10     2935.24     3279.74    152.35 o 
  -5  10  10    29748.66    31098.99    416.51 o 
  -4  10  10     7728.62     7867.36    229.05 o 
  -3  10  10    32567.49    33874.19    424.73 o 
  -2  10  10    25508.70    25758.92    364.44 o 
  -1  10  10    12123.92    12433.43    194.25 o 
   0  10  10    41223.10    42188.77    755.57 o 
   1  10  10     2548.72     2452.30     99.72 o 
   2  10  10    23024.77    23175.71    551.00 o 
   3  10  10     2278.06     2249.92    113.79 o 
   4  10  10    20004.55    19298.52    523.51 o 
   5  10  10     3222.76     3189.31    146.91 o 
   6  10  10    12181.07    11844.23    327.26 o 
   7  10  10     6716.40     7013.84    247.31 o 
   8  10  10     7023.27     7317.61    294.96 o 
   9  10  10     2776.36     2945.69    207.99 o 
  10  10  10     4399.77     4492.28    387.96 o 
 -14  11  10     1051.38     1280.58    173.62 o 
 -13  11  10     3192.02     3504.08    206.16 o 
 -12  11  10     8916.78     9357.46    289.39 o 
 -11  11  10     2953.67     2956.83    177.62 o 
 -10  11  10    13529.45    13997.57    415.51 o 
  -9  11  10      679.09      792.79    119.96 o 
  -8  11  10    15125.38    15033.32    352.74 o 
  -7  11  10       81.84      117.09     84.97 o 
  -6  11  10    21016.77    21802.04    366.30 o 
  -5  11  10     3427.17     3285.01    157.46 o 
  -4  11  10    25686.46    25767.51    385.81 o 
  -3  11  10    10630.04    10352.85    246.38 o 
  -2  11  10    11587.54    11691.86    258.67 o 
  -1  11  10    21484.02    21859.57    526.04 o 
   0  11  10     3285.34     3099.87    116.53 o 
   1  11  10    29759.46    30728.90    672.52 o 
   2  11  10     3780.18     3859.93    125.83 o 
   3  11  10    20964.38    21502.01    320.77 o 
   4  11  10      176.94      150.68     72.80 o 
   5  11  10     9469.44     9609.59    306.94 o 
   6  11  10     2999.31     3122.88    180.21 o 
   7  11  10     9127.72     9327.53    284.17 o 
   8  11  10     5854.23     6037.19    286.14 o 
   9  11  10     7131.59     7293.60    317.17 o 
 -13  12  10     2646.60     2812.87    201.48 o 
 -12  12  10     2578.50     2667.00    188.15 o 
 -11  12  10     8006.03     7938.86    269.42 o 
 -10  12  10      385.93      473.38    121.97 o 
  -9  12  10     9378.90     9455.69    274.86 o 
  -8  12  10     1022.09     1078.89    122.21 o 
  -7  12  10    11168.76    11230.16    282.79 o 
  -6  12  10     1296.60     1192.32    118.56 o 
  -5  12  10    15491.91    15847.76    318.13 o 
  -4  12  10     4316.17     4029.99    173.80 o 
  -3  12  10     9160.28     9098.77    240.48 o 
  -2  12  10     8661.50     8395.61    229.06 o 
  -1  12  10     3444.82     3320.94    153.96 o 
   0  12  10    15922.68    15740.76    300.46 o 
   1  12  10     1310.12     1281.71     97.68 o 
   2  12  10    16121.57    16400.13    246.18 o 
   3  12  10      359.55      333.67     84.83 o 
   4  12  10     6108.74     6042.05    182.59 o 
   5  12  10      951.85      883.13    110.76 o 
   6  12  10     5585.04     5574.92    225.85 o 
   7  12  10     2112.55     2038.29    199.10 o 
   8  12  10     4666.25     4923.97    271.98 o 
 -13  13  10     1904.65     1992.98    193.20 o 
 -12  13  10     2573.96     2706.39    190.49 o 
 -11  13  10     2307.10     2318.05    179.59 o 
 -10  13  10     3639.06     3833.99    202.77 o 
  -9  13  10     1998.98     2237.65    165.78 o 
  -8  13  10     4040.51     3948.45    192.80 o 
  -7  13  10      238.89      161.08    100.83 o 
  -6  13  10     3841.80     3955.53    183.03 o 
  -5  13  10     1447.31     1450.08    130.33 o 
  -4  13  10    10702.55    10659.00    269.83 o 
  -3  13  10     1050.02     1105.73    120.04 o 
  -2  13  10     3082.18     3091.84    157.45 o 
  -1  13  10     3262.41     3052.79    157.42 o 
   0  13  10      310.08      350.99     95.65 o 
   1  13  10     7585.48     7453.31    222.57 o 
   2  13  10       12.77       81.57     80.29 o 
   3  13  10     6579.65     6637.95    204.80 o 
   4  13  10      581.61      560.08     91.95 o 
   5  13  10     1241.57     1356.33    146.45 o 
   6  13  10     2169.68     2128.26    198.86 o 
   7  13  10     2375.51     2524.02    215.56 o 
   8  13  10     2085.29     2330.55    227.77 o 
 -12  14  10      927.03     1025.41    167.93 o 
 -11  14  10     1795.39     1800.23    172.62 o 
 -10  14  10      769.43      915.02    141.93 o 
  -9  14  10      835.27      908.74    140.63 o 
  -8  14  10      467.60      478.97    121.12 o 
  -7  14  10     1406.09     1443.75    141.48 o 
  -6  14  10       21.97       32.15     94.76 o 
  -5  14  10     2016.75     1909.17    148.19 o 
  -4  14  10      299.37      326.40    105.79 o 
  -3  14  10     1184.40     1081.72    123.11 o 
  -2  14  10      158.77      236.32    101.11 o 
  -1  14  10       86.28      120.58     93.46 o 
   0  14  10     1606.98     1644.09    132.36 o 
   1  14  10      101.05       90.70     92.30 o 
   2  14  10     3220.96     3240.55    197.41 o 
   3  14  10      691.43      782.79    118.28 o 
   4  14  10      143.58      179.70    110.55 o 
   5  14  10       87.36       85.41    131.01 o 
   6  14  10      312.19      314.91    169.71 o 
   7  14  10      345.98      334.81    171.96 o 
 -11  15  10        8.71       11.85    137.87 o 
 -10  15  10       34.06        6.14    124.46 o 
  -9  15  10      123.88       97.92    121.84 o 
  -8  15  10        3.62       34.62    112.16 o 
  -7  15  10       81.45       62.72    111.11 o 
  -6  15  10        0.13       12.97     94.89 o 
  -5  15  10      106.25       82.41    102.68 o 
  -4  15  10      339.91      369.49    109.73 o 
  -3  15  10      153.81      148.56    100.11 o 
  -2  15  10        2.20       45.95     97.47 o 
  -1  15  10        0.80      -20.05     93.88 o 
   0  15  10      362.46      354.26    106.35 o 
   1  15  10      305.70      336.72    112.82 o 
   2  15  10      405.29      318.51    152.16 o 
   3  15  10        6.95      113.33    234.45 o 
   4  15  10        7.92       38.45    133.47 o 
   5  15  10      133.73       64.72    168.36 o 
   6  15  10      423.94      337.38    173.90 o 
 -10  16  10       20.00        6.23    140.91 o 
  -9  16  10      288.94      290.21    133.45 o 
  -8  16  10      708.65      649.33    140.77 o 
  -7  16  10      730.17      717.48    131.48 o 
  -6  16  10       18.52      -65.83    108.21 o 
  -5  16  10      540.42      503.44    119.66 o 
  -4  16  10        8.97       -3.12    104.98 o 
  -3  16  10       30.50        7.66    104.36 o 
  -2  16  10      238.98      277.45    110.55 o 
  -1  16  10     1064.95     1021.00    134.08 o 
   0  16  10       37.94       20.31    118.05 o 
   1  16  10        6.23       -1.96    117.84 o 
   2  16  10     1069.51      997.24    196.48 o 
   3  16  10        0.23       74.25    157.79 o 
   4  16  10      583.18      622.64    189.80 o 
   5  16  10       16.56      -91.56    222.14 o 
  -9  17  10      924.83      839.59    174.33 o 
  -8  17  10     2082.44     2040.37    221.22 o 
  -7  17  10      852.62      730.77    143.48 o 
  -6  17  10     3595.86     3524.34    204.52 o 
  -5  17  10      112.59      109.90    120.92 o 
  -4  17  10      816.32      784.04    138.35 o 
  -3  17  10      547.81      490.86    124.45 o 
  -2  17  10      863.02      890.22    153.17 o 
  -1  17  10      363.86      360.81    139.30 o 
   0  17  10     1380.27     1311.69    172.20 o 
   1  17  10     1451.78     1507.40    185.43 o 
   2  17  10       24.84      -40.73    171.77 o 
   3  17  10     2415.23     2773.79    419.63 o 
   4  17  10      388.66      357.53    210.91 o 
  -7  18  10     3915.73     3969.27    237.04 o 
  -6  18  10      163.25      108.24    134.53 o 
  -5  18  10     3356.55     3390.33    213.28 o 
  -4  18  10      468.01      479.47    157.60 o 
  -3  18  10     1544.41     1544.77    190.27 o 
  -2  18  10      800.39      837.00    165.71 o 
  -1  18  10     2057.58     2033.89    205.81 o 
   0  18  10     1561.60     1649.36    196.89 o 
   1  18  10     1049.11     1128.76    216.25 o 
   2  18  10     5965.35     6068.65    360.13 o 
   3  18  10        5.66       -2.63    215.18 o 
  -5  19  10      445.03      424.15    363.38 o 
  -4  19  10     4394.02     4345.32    287.63 o 
  -3  19  10     1775.81     1748.19    221.97 o 
  -2  19  10     3291.22     3504.94    261.08 o 
  -1  19  10     3430.11     3211.83    256.51 o 
   0  19  10     1463.69     1513.91    218.75 o 
 -16   1  11       30.75      -39.88    123.49 o 
 -15   1  11      209.34      163.07    106.36 o 
 -14   1  11      199.02      240.21     98.60 o 
 -13   1  11      817.15      794.29    108.41 o 
 -12   1  11      766.69      704.98    100.40 o 
 -11   1  11      931.53      918.11     94.65 o 
 -10   1  11      727.53      741.92     75.66 o 
  -9   1  11     1435.63     1406.08     83.59 o 
  -8   1  11      228.41      240.82     48.24 o 
  -7   1  11     1192.07     1124.20     62.64 o 
  -6   1  11     2644.27     2586.79     78.09 o 
  -5   1  11     5751.48     5732.79    107.40 o 
  -4   1  11      316.59      267.89     42.90 o 
  -3   1  11     1597.96     1783.75     61.91 o 
  -2   1  11      123.97      114.95     37.45 o 
  -1   1  11     2989.76     2825.80     75.53 o 
   0   1  11      139.45      218.04     40.70 o 
   1   1  11    13335.49    13509.19    148.38 o 
   2   1  11     1068.14      994.53     53.10 o 
   3   1  11     5752.87     5396.12    118.25 o 
   4   1  11     3060.26     3216.50    146.05 o 
   5   1  11      423.53      395.02     89.41 o 
   6   1  11      905.03      869.14    109.02 o 
   7   1  11     3891.55     3823.27    183.77 o 
   8   1  11     2589.38     2473.11    169.23 o 
   9   1  11      472.67      498.52    125.72 o 
  10   1  11     2100.55     2108.98    188.13 o 
  11   1  11        7.78       47.90    158.14 o 
 -16   2  11      125.74       55.78    129.98 o 
 -15   2  11     1130.82     1160.36    149.44 o 
 -14   2  11      902.96     1001.04    121.12 o 
 -13   2  11     5203.22     5058.22    190.10 o 
 -12   2  11        8.99      -27.19     76.77 o 
 -11   2  11     5588.19     5476.23    154.30 o 
 -10   2  11     3686.07     3663.62    132.21 o 
  -9   2  11     1832.03     1797.68     97.22 o 
  -8   2  11      134.79      221.29     61.81 o 
  -7   2  11     8150.40     7933.77    169.58 o 
  -6   2  11    18824.73    18357.47    185.21 o 
  -5   2  11     3137.67     3027.91     83.20 o 
  -4   2  11    12793.97    12002.18    166.24 o 
  -3   2  11      545.71      525.89     44.15 o 
  -2   2  11    14592.46    14543.73    165.32 o 
  -1   2  11       14.52       23.28     34.08 o 
   0   2  11    18684.61    19114.45    176.97 o 
   1   2  11       40.25       51.95     37.69 o 
   2   2  11    19937.32    20001.65    299.62 o 
   3   2  11     4715.70     4480.15    112.87 o 
   4   2  11     2008.57     1900.13    118.74 o 
   5   2  11      944.27      863.93    103.15 o 
   6   2  11     2825.97     2615.05    152.64 o 
   7   2  11     5903.43     5793.04    220.61 o 
   8   2  11     4748.46     4436.29    208.48 o 
   9   2  11     6655.54     6460.81    257.39 o 
  10   2  11      106.40      178.99    130.38 o 
  11   2  11     1711.58     1974.23    213.90 o 
 -16   3  11     2623.71     2552.41    196.41 o 
 -15   3  11     1785.02     1691.52    169.19 o 
 -14   3  11     4193.78     4333.29    242.87 o 
 -13   3  11     1185.30     1116.18    116.95 o 
 -12   3  11    11001.14    10792.32    305.89 o 
 -11   3  11     2803.39     2782.80    127.78 o 
 -10   3  11    11001.19    11113.32    215.93 o 
  -9   3  11     1939.10     1960.69    103.10 o 
  -8   3  11     5464.68     4916.88    138.86 o 
  -7   3  11     6656.86     6725.13    153.55 o 
  -6   3  11     9175.45     8924.52    169.43 o 
  -5   3  11    23790.34    23103.38    262.89 o 
  -4   3  11      632.02      547.72     59.33 o 
  -3   3  11    10576.22    10520.78    163.15 o 
  -2   3  11     1463.27     1567.42     62.84 o 
  -1   3  11    15758.89    15366.41    194.84 o 
   0   3  11       30.54       60.92     41.10 o 
   1   3  11    29944.59    31210.16    235.42 o 
   2   3  11     3524.89     3142.83     81.03 o 
   3   3  11    12533.16    12249.59    180.66 o 
   4   3  11     2270.94     2452.90    118.80 o 
   5   3  11     4804.86     4569.46    178.48 o 
   6   3  11     7167.85     7034.66    227.56 o 
   7   3  11    11592.06    11481.37    297.63 o 
   8   3  11    11882.58    11738.81    318.51 o 
   9   3  11      548.72      539.18    136.67 o 
  10   3  11     5651.21     5643.52    257.16 o 
  11   3  11       25.40       -0.91    173.83 o 
 -16   4  11     3602.14     3478.24    272.25 o 
 -15   4  11     6355.29     6256.35    299.05 o 
 -14   4  11     2252.11     2264.12    190.63 o 
 -13   4  11    12036.66    12222.31    366.44 o 
 -12   4  11       17.36        4.99     80.59 o 
 -11   4  11    19932.93    19698.80    430.46 o 
 -10   4  11     1087.93     1089.95     92.79 o 
  -9   4  11    23387.66    23077.76    542.05 o 
  -8   4  11     1220.57     1188.88     86.75 o 
  -7   4  11    14764.22    13855.67    217.30 o 
  -6   4  11     8722.50     8537.85    167.79 o 
  -5   4  11     9050.19     8694.77    212.83 o 
  -4   4  11    15110.92    14720.69    209.72 o 
  -3   4  11     7647.09     7637.39    169.48 o 
  -2   4  11    22271.56    22451.41    341.09 o 
  -1   4  11     1028.43     1053.17     56.60 o 
   0   4  11    18890.66    19333.87    226.10 o 
   1   4  11      906.34      905.22     61.92 o 
   2   4  11    24086.38    24236.15    271.98 o 
   3   4  11     1313.98     1355.60     77.00 o 
   4   4  11     5743.07     5585.82    164.92 o 
   5   4  11     9664.97     9383.28    245.24 o 
   6   4  11     7769.14     7959.83    242.77 o 
   7   4  11     8134.11     7710.92    252.66 o 
   8   4  11     1581.90     1589.09    151.37 o 
   9   4  11    12565.75    12037.70    334.52 o 
  10   4  11        3.60       23.16    135.31 o 
  11   4  11     7662.35     8124.28    332.07 o 
 -16   5  11     6710.25     6810.25    371.35 o 
 -15   5  11     4519.71     4529.09    254.30 o 
 -14   5  11    10442.48    10044.27    542.71 o 
 -13   5  11      489.78      454.71    110.27 o 
 -12   5  11    20968.97    21434.90    403.16 o 
 -11   5  11       53.20       81.68     85.95 o 
 -10   5  11    30372.17    29060.28   1127.47 o 
  -9   5  11       49.50       45.03     60.04 o 
  -8   5  11    17091.05    16632.51    300.37 o 
  -7   5  11     4802.17     4587.45    133.57 o 
  -6   5  11    12340.57    12177.55    238.07 o 
  -5   5  11    17545.41    16561.20    431.83 o 
  -4   5  11    10131.53     9477.72    295.00 o 
  -3   5  11    27332.39    27701.75    227.18 o 
  -2   5  11     1627.23     1610.66     63.13 o 
  -1   5  11    15268.42    15162.74    320.84 o 
   0   5  11        4.33       47.13     45.17 o 
   1   5  11    19903.55    19665.60    322.69 o 
   2   5  11      314.67      365.20     55.07 o 
   3   5  11    14424.27    14176.70    202.87 o 
   4   5  11     2392.84     2175.09    118.55 o 
   5   5  11     6488.06     6375.46    208.05 o 
   6   5  11    11004.65    10417.39    271.06 o 
   7   5  11     1746.95     1794.56    146.14 o 
   8   5  11    11476.18    11616.15    362.23 o 
   9   5  11      838.82      856.82    150.12 o 
  10   5  11     7676.43     7808.90    295.33 o 
 -16   6  11     5311.32     5435.47    304.43 o 
 -15   6  11     8236.99     8443.96    331.44 o 
 -14   6  11     1535.58     1450.26    151.12 o 
 -13   6  11    12718.01    13009.30    323.65 o 
 -12   6  11      345.11      378.02    106.28 o 
 -11   6  11    16484.90    16707.28    324.22 o 
 -10   6  11      275.04      263.24     89.13 o 
  -9   6  11    24011.92    23838.50    488.46 o 
  -8   6  11     5058.16     4760.94    142.12 o 
  -7   6  11     7509.04     7389.34    213.05 o 
  -6   6  11     8563.88     7967.85    165.00 o 
  -5   6  11    11124.24    10757.83    186.10 o 
  -4   6  11     8673.92     8268.52    167.74 o 
  -3   6  11     7008.88     6701.28    115.22 o 
  -2   6  11    17937.40    18713.81    229.57 o 
  -1   6  11      382.16      404.24     49.68 o 
   0   6  11    14248.01    14179.15    186.74 o 
   1   6  11     1636.63     1641.34     78.52 o 
   2   6  11    10189.80    10228.57    166.95 o 
   3   6  11      185.14      216.34     58.49 o 
   4   6  11    13750.05    13661.02    300.22 o 
   5   6  11     8882.04     8752.67    340.60 o 
   6   6  11     4392.20     4468.07    196.76 o 
   7   6  11    11187.35    10869.15    346.64 o 
   8   6  11      300.95      379.90    124.82 o 
   9   6  11     7085.97     7130.04    267.10 o 
  10   6  11     1113.64     1194.12    168.27 o 
 -15   7  11     2260.64     2404.44    223.52 o 
 -14   7  11     6655.30     6502.00    335.14 o 
 -13   7  11      142.98      111.54    108.96 o 
 -12   7  11     7332.41     7996.71    296.31 o 
 -11   7  11       64.05       62.13     91.28 o 
 -10   7  11    13156.33    13001.94    287.64 o 
  -9   7  11      612.43      701.59     99.38 o 
  -8   7  11     7198.44     7091.53    203.39 o 
  -7   7  11     9278.68     8318.89    215.60 o 
  -6   7  11     1547.57     1540.25     92.56 o 
  -5   7  11     9212.58     9180.66    173.42 o 
  -4   7  11     7817.12     8131.50    167.80 o 
  -3   7  11    11362.91    11916.66    266.38 o 
  -2   7  11      883.00      873.96     54.53 o 
  -1   7  11    16055.00    16061.30    283.86 o 
   0   7  11     3470.54     3308.95    102.04 o 
   1   7  11    13395.14    13042.09    190.17 o 
   2   7  11       53.95      102.61     56.09 o 
   3   7  11     9943.38     9780.65    240.57 o 
   4   7  11      746.30      694.98     88.15 o 
   5   7  11    12151.92    11380.62    245.09 o 
   6   7  11     5600.22     5393.13    284.18 o 
   7   7  11      758.64      809.91    132.35 o 
   8   7  11     5598.38     5603.07    236.71 o 
   9   7  11     2513.26     2478.73    193.26 o 
  10   7  11     4469.63     4284.35    244.59 o 
 -15   8  11     4280.84     4536.55    236.46 o 
 -14   8  11       59.65       76.80    122.67 o 
 -13   8  11     2612.00     2446.41    169.42 o 
 -12   8  11      405.60      365.25    113.28 o 
 -11   8  11     4055.60     4264.12    189.07 o 
 -10   8  11      617.87      641.83    107.21 o 
  -9   8  11     4195.84     3844.25    170.26 o 
  -8   8  11     8449.98     8310.51    226.94 o 
  -7   8  11      262.55      295.04     84.89 o 
  -6   8  11     9567.93     9735.71    233.58 o 
  -5   8  11     1480.22     1568.03    112.41 o 
  -4   8  11     6299.01     6714.52    181.27 o 
  -3   8  11      868.46      935.66     83.17 o 
  -2   8  11     8925.18     8960.60    152.76 o 
  -1   8  11      110.13      127.37     50.24 o 
   0   8  11     9633.95     9617.10    166.33 o 
   1   8  11      913.72      950.43     72.79 o 
   2   8  11     2552.37     2633.04    102.42 o 
   3   8  11      676.34      626.54     71.65 o 
   4   8  11    10218.66     9802.73    193.11 o 
   5   8  11     1425.90     1377.29    114.56 o 
   6   8  11     3268.08     3179.64    176.78 o 
   7   8  11     5491.24     5699.06    229.72 o 
   8   8  11      893.93     1047.21    145.88 o 
   9   8  11     2153.21     2333.39    194.21 o 
  10   8  11     1052.25     1094.75    197.89 o 
 -15   9  11      369.08      409.82    167.75 o 
 -14   9  11      361.85      192.03    129.61 o 
 -13   9  11      305.66      341.72    142.82 o 
 -12   9  11      954.55     1035.13    134.62 o 
 -11   9  11      561.79      595.84    115.94 o 
 -10   9  11      458.75      425.67    106.45 o 
  -9   9  11      823.16      744.69    106.34 o 
  -8   9  11       67.12      142.32     86.72 o 
  -7   9  11     6007.85     5700.15    194.09 o 
  -6   9  11       39.09       36.33     77.41 o 
  -5   9  11     4424.65     4177.73    165.35 o 
  -4   9  11      167.51      152.97     75.69 o 
  -3   9  11     1209.27     1299.23     97.86 o 
  -2   9  11        2.65        2.47     62.82 o 
  -1   9  11     4225.26     4315.92    145.92 o 
   0   9  11     1127.76     1193.55     78.68 o 
   1   9  11     2754.50     2818.38    115.62 o 
   2   9  11     1414.88     1416.80     96.05 o 
   3   9  11     4728.67     4439.29    173.62 o 
   4   9  11      588.35      544.28     82.22 o 
   5   9  11     2022.16     1822.28    122.41 o 
   6   9  11      520.87      312.17    112.70 o 
   7   9  11     1694.36     1862.99    164.82 o 
   8   9  11     1347.63     1355.54    160.76 o 
   9   9  11     1219.81     1203.19    173.80 o 
 -14  10  11        3.25       33.73    132.53 o 
 -13  10  11      245.25      225.75    127.53 o 
 -12  10  11      715.94      654.43    130.29 o 
 -11  10  11      112.85       84.34    105.65 o 
 -10  10  11      341.32      401.91    109.20 o 
  -9  10  11     1706.31     1757.42    141.28 o 
  -8  10  11        2.14        2.57     87.43 o 
  -7  10  11       56.70       77.45     80.49 o 
  -6  10  11      624.02      601.15     98.88 o 
  -5  10  11      275.52      265.19     87.63 o 
  -4  10  11      192.02      226.18     84.11 o 
  -3  10  11        8.81      -27.37     74.48 o 
  -2  10  11     1480.14     1514.84    114.38 o 
  -1  10  11      125.53      137.64     76.06 o 
   0  10  11      398.96      377.71     68.08 o 
   1  10  11        1.24       -9.55     58.64 o 
   2  10  11       13.50        6.41     68.66 o 
   3  10  11      165.72      172.25     74.44 o 
   4  10  11       14.06       34.54     71.25 o 
   5  10  11      771.94      866.93    110.26 o 
   6  10  11      227.46      267.78    113.43 o 
   7  10  11       28.68       21.70    120.34 o 
   8  10  11      249.16      316.47    140.94 o 
   9  10  11       64.78       19.38    152.10 o 
 -14  11  11      373.81      405.58    170.86 o 
 -13  11  11      349.40      434.15    142.05 o 
 -12  11  11       77.10       42.70    120.98 o 
 -11  11  11      892.10      853.03    134.65 o 
 -10  11  11     1626.79     1575.51    148.98 o 
  -9  11  11       34.37       32.25     95.78 o 
  -8  11  11     2980.48     3107.14    163.57 o 
  -7  11  11      459.36      463.56     98.85 o 
  -6  11  11      687.34      597.12     99.14 o 
  -5  11  11      116.93      164.66     89.24 o 
  -4  11  11      753.99      803.41    105.24 o 
  -3  11  11     6448.76     6120.38    199.61 o 
  -2  11  11      594.94      538.41     96.59 o 
  -1  11  11     5385.75     5416.33    185.69 o 
   0  11  11      260.56      257.91     76.05 o 
   1  11  11     2247.14     2114.54    104.11 o 
   2  11  11       55.77       49.88     73.82 o 
   3  11  11     1986.55     2131.26    123.05 o 
   4  11  11     2250.61     2124.51    116.30 o 
   5  11  11     2311.44     2257.88    139.32 o 
   6  11  11     2039.56     2108.67    167.27 o 
   7  11  11        4.62       66.48    124.72 o 
   8  11  11       45.88      -39.92    147.62 o 
 -13  12  11      944.02      944.64    165.94 o 
 -12  12  11      670.78      696.59    143.93 o 
 -11  12  11     1086.49     1228.68    150.14 o 
 -10  12  11      300.65      250.79    113.70 o 
  -9  12  11     2867.26     2976.53    177.57 o 
  -8  12  11     2512.11     2450.43    161.49 o 
  -7  12  11     3483.83     3637.65    178.39 o 
  -6  12  11     2635.19     2523.72    153.21 o 
  -5  12  11     1341.13     1317.13    126.08 o 
  -4  12  11     7272.82     7313.04    224.87 o 
  -3  12  11      105.61      155.38     92.27 o 
  -2  12  11     8128.98     8256.75    231.98 o 
  -1  12  11      506.91      440.74     95.18 o 
   0  12  11     7231.86     7093.59    215.87 o 
   1  12  11      318.61      293.97     92.71 o 
   2  12  11     4978.59     5131.14    181.45 o 
   3  12  11     1573.26     1562.30    117.84 o 
   4  12  11     4189.07     4070.13    147.92 o 
   5  12  11     5751.01     5604.20    194.80 o 
   6  12  11     3973.67     4087.15    210.77 o 
   7  12  11     1962.76     2152.83    206.89 o 
   8  12  11      171.32      199.34    170.44 o 
 -12  13  11     2009.90     2175.31    192.27 o 
 -11  13  11      117.62      119.42    123.45 o 
 -10  13  11     3435.24     3550.26    197.90 o 
  -9  13  11     1624.39     1643.98    154.13 o 
  -8  13  11     5107.08     5308.68    218.93 o 
  -7  13  11     5783.36     5597.49    218.46 o 
  -6  13  11     4083.04     3970.81    182.29 o 
  -5  13  11     2816.43     2753.26    164.11 o 
  -4  13  11      493.24      414.76    104.38 o 
  -3  13  11     9367.10     9499.52    257.08 o 
  -2  13  11      448.91      401.01    101.96 o 
  -1  13  11    14160.98    14204.26    304.79 o 
   0  13  11       73.40       87.73     96.21 o 
   1  13  11     6822.42     7041.33    222.53 o 
   2  13  11     1482.21     1454.13    141.68 o 
   3  13  11     7767.82     7784.20    228.13 o 
   4  13  11     5346.74     4857.92    173.46 o 
   5  13  11     4692.55     4898.41    257.03 o 
   6  13  11     3820.48     3871.05    241.11 o 
   7  13  11     1651.35     1643.56    209.68 o 
 -12  14  11     1356.17     1440.44    188.91 o 
 -11  14  11     5018.63     5548.36    251.12 o 
 -10  14  11      298.68      393.62    133.16 o 
  -9  14  11     5846.39     5809.83    240.51 o 
  -8  14  11     2615.95     2744.72    177.30 o 
  -7  14  11    12579.29    12802.25    319.26 o 
  -6  14  11     3077.51     3087.93    179.94 o 
  -5  14  11     5313.72     4927.17    207.91 o 
  -4  14  11     6148.12     6212.48    224.28 o 
  -3  14  11      649.44      581.03    113.50 o 
  -2  14  11     8298.11     8423.08    251.10 o 
  -1  14  11      874.20      898.14    121.46 o 
   0  14  11    11118.72    11138.80    281.36 o 
   1  14  11       57.28       39.05    103.53 o 
   2  14  11     8051.06     8627.06    308.90 o 
   3  14  11     3973.75     4131.73    216.14 o 
   4  14  11     5237.51     4958.64    281.77 o 
   5  14  11     3268.92     3420.63    269.44 o 
   6  14  11     3883.14     3911.22    300.83 o 
 -11  15  11       11.35       52.08    142.70 o 
 -10  15  11     4535.37     4608.40    233.72 o 
  -9  15  11      766.61      898.13    146.48 o 
  -8  15  11    10280.62    10636.84    309.41 o 
  -7  15  11     2159.38     2152.19    168.11 o 
  -6  15  11     8366.63     8495.33    269.70 o 
  -5  15  11     5765.16     5863.31    231.52 o 
  -4  15  11     1329.92     1342.96    140.19 o 
  -3  15  11     4907.67     5188.59    214.64 o 
  -2  15  11      944.90     1074.59    132.60 o 
  -1  15  11     9393.53     9200.45    311.32 o 
   0  15  11      644.25      700.87    122.94 o 
   1  15  11     7018.42     7426.22    277.73 o 
   2  15  11     1120.66      981.68    185.82 o 
   3  15  11     4381.10     4168.33    278.63 o 
   4  15  11     3202.60     3118.12    242.80 o 
   5  15  11     4365.18     4113.00    405.26 o 
 -10  16  11      448.15      566.81    194.34 o 
  -9  16  11     5917.47     6350.77    265.67 o 
  -8  16  11      585.41      620.03    145.47 o 
  -7  16  11    10222.82    10294.35    309.54 o 
  -6  16  11     2776.47     2734.44    186.70 o 
  -5  16  11     2977.63     2777.82    207.54 o 
  -4  16  11     3662.69     3931.34    200.03 o 
  -3  16  11      119.04      151.35    114.15 o 
  -2  16  11     7980.25     7892.45    260.12 o 
  -1  16  11     1018.64     1023.04    138.77 o 
   0  16  11     5287.16     5044.45    252.69 o 
   1  16  11       40.61      -27.24    148.14 o 
   2  16  11     3103.00     3095.96    263.90 o 
   3  16  11     3198.46     3067.76    270.22 o 
   4  16  11     4270.33     4611.26    334.17 o 
  -8  17  11     4371.55     4449.28    239.41 o 
  -7  17  11     1239.32     1309.72    169.10 o 
  -6  17  11     2584.64     2884.49    199.27 o 
  -5  17  11     1977.99     1977.19    176.14 o 
  -4  17  11      225.52      210.56    121.81 o 
  -3  17  11     4312.84     4462.54    218.36 o 
  -2  17  11      142.07      159.57    137.52 o 
  -1  17  11     4073.75     3828.08    238.76 o 
   0  17  11      801.19      740.49    171.22 o 
   1  17  11     2353.64     2296.23    259.08 o 
   2  17  11      417.90      579.96    203.11 o 
   3  17  11     3203.21     3328.32    318.83 o 
  -7  18  11     1546.94     1722.88    410.60 o 
  -6  18  11     1029.15      886.00    177.00 o 
  -5  18  11       57.03      -26.25    133.49 o 
  -4  18  11     1989.35     2061.75    213.52 o 
  -3  18  11       35.39      -13.88    144.49 o 
  -2  18  11     4867.10     4820.58    274.53 o 
  -1  18  11       35.30      -64.72    143.17 o 
   0  18  11     1876.40     1961.92    221.63 o 
   1  18  11       16.01      -36.04    186.83 o 
 -16   0  12     1069.50      953.02    214.31 o 
 -15   0  12     4187.44     4094.69    274.73 o 
 -14   0  12      167.46       54.26    132.07 o 
 -13   0  12    18727.62    17796.46   1074.54 o 
 -12   0  12      163.63      134.56    119.18 o 
 -11   0  12     7749.22     7383.27    297.69 o 
 -10   0  12     6656.97     6734.81    285.16 o 
  -9   0  12      979.52     1072.20    134.65 o 
  -8   0  12     4680.14     4604.45    188.34 o 
  -7   0  12    23629.82    23440.78    316.13 o 
  -6   0  12    19986.22    19771.12    446.02 o 
  -5   0  12     1907.46     1808.96    102.63 o 
  -4   0  12    28565.52    28078.09    341.45 o 
  -3   0  12    22574.24    20861.20   1355.94 o 
  -2   0  12    60887.89    62881.75    502.02 o 
  -1   0  12     3598.24     3764.04    126.87 o 
   0   0  12    26048.10    26325.82    317.11 o 
   1   0  12    25033.74    25160.46    285.98 o 
   2   0  12    10340.99    10720.42    192.22 o 
   3   0  12    43958.66    43359.54    555.10 o 
   4   0  12     1105.15     1187.80    156.86 o 
   5   0  12    35957.73    34901.36    664.93 o 
   6   0  12     3138.32     3040.10    236.06 o 
   7   0  12    14669.74    15314.60    495.07 o 
   8   0  12     3717.45     3776.36    284.89 o 
   9   0  12    26182.75    26508.65   1110.47 o 
  10   0  12    10255.10    10532.98    487.18 o 
 -16   1  12     2476.37     2372.29    188.21 o 
 -15   1  12      242.17      238.38    114.18 o 
 -14   1  12     7669.54     7551.16    421.38 o 
 -13   1  12       66.66       54.85     91.52 o 
 -12   1  12    14229.91    13744.63    477.03 o 
 -11   1  12     3456.95     3396.78    150.78 o 
 -10   1  12     2577.92     2537.37    130.12 o 
  -9   1  12    14471.83    14227.39    345.76 o 
  -8   1  12     4666.73     4546.45    127.23 o 
  -7   1  12    16004.02    15724.98    205.33 o 
  -6   1  12    17931.20    17327.24    283.94 o 
  -5   1  12    31405.67    31980.75    257.13 o 
  -4   1  12     1832.18     1844.83     68.94 o 
  -3   1  12    36451.07    35973.18    713.85 o 
  -2   1  12     7324.06     7221.47    118.78 o 
  -1   1  12    36610.26    37035.61    333.16 o 
   0   1  12     6648.80     7076.34    119.33 o 
   1   1  12    19958.45    19796.68    240.69 o 
   2   1  12    32201.31    32706.86    255.72 o 
   3   1  12     4118.94     3927.19    139.96 o 
   4   1  12    39027.35    38443.16    469.59 o 
   5   1  12     2023.89     1980.17    136.60 o 
   6   1  12    14537.12    14083.14    319.13 o 
   7   1  12      190.38      185.96    104.45 o 
   8   1  12    18227.34    18383.68    398.77 o 
   9   1  12     7726.19     7041.31    273.65 o 
  10   1  12     7323.04     7379.76    299.73 o 
 -16   2  12       32.57       16.13    131.12 o 
 -15   2  12     5766.24     5221.91    286.63 o 
 -14   2  12       76.68       85.98     97.92 o 
 -13   2  12    14973.55    14852.21    591.94 o 
 -12   2  12      270.31      229.40     88.89 o 
 -11   2  12     5728.63     5602.43    184.14 o 
 -10   2  12     5123.08     4999.22    136.02 o 
  -9   2  12     4413.17     4026.73    134.68 o 
  -8   2  12    13455.61    13539.62    250.43 o 
  -7   2  12    13840.00    13654.08    217.01 o 
  -6   2  12    20357.36    19729.11    377.92 o 
  -5   2  12     2811.60     2653.96     84.61 o 
  -4   2  12    15231.44    15077.43    249.76 o 
  -3   2  12     2393.10     2293.96     94.93 o 
  -2   2  12    39163.94    40846.08    282.37 o 
  -1   2  12     2541.59     2347.25     75.28 o 
   0   2  12    21449.08    21405.92    260.54 o 
   1   2  12    13590.45    13616.52    177.00 o 
   2   2  12     1898.44     1859.76     68.85 o 
   3   2  12    18086.53    17743.09    275.17 o 
   4   2  12     2284.27     2242.44    129.85 o 
   5   2  12    15134.17    14764.90    309.89 o 
   6   2  12     1350.98     1207.61    130.11 o 
   7   2  12     9869.50     9652.07    283.06 o 
   8   2  12     2238.12     2260.61    172.19 o 
   9   2  12     6312.14     6131.44    261.33 o 
  10   2  12     3802.29     3812.72    238.03 o 
 -16   3  12     3599.33     3730.09    233.84 o 
 -15   3  12      547.41      440.87    139.31 o 
 -14   3  12     6531.05     6343.31    403.46 o 
 -13   3  12      428.58      388.93    104.79 o 
 -12   3  12     6424.81     6455.43    220.06 o 
 -11   3  12      163.33      149.74     77.65 o 
 -10   3  12     4360.98     4339.74    147.32 o 
  -9   3  12     5660.19     5417.27    153.59 o 
  -8   3  12     3004.63     2979.77    116.64 o 
  -7   3  12    12840.11    12662.24    314.80 o 
  -6   3  12     8247.67     8167.21    168.88 o 
  -5   3  12     2500.93     2239.38     76.51 o 
  -4   3  12     2906.46     3064.88     83.67 o 
  -3   3  12    27435.64    27850.87    236.25 o 
  -2   3  12      403.10      521.93     50.57 o 
  -1   3  12    20259.75    20938.75    247.19 o 
   0   3  12      462.38      450.38     48.27 o 
   1   3  12     3924.96     4058.01     94.02 o 
   2   3  12     1435.93     1384.96     76.10 o 
   3   3  12     2878.43     2831.19    122.29 o 
   4   3  12     5357.88     5152.51    180.04 o 
   5   3  12     1082.92      972.38    112.54 o 
   6   3  12     7558.33     7313.78    238.56 o 
   7   3  12       91.30      135.35    101.20 o 
   8   3  12     3055.18     3120.80    191.39 o 
   9   3  12     1421.75     1510.54    169.55 o 
  10   3  12     3454.20     3680.11    231.85 o 
 -16   4  12      300.89      268.00    151.16 o 
 -15   4  12     1801.87     1596.32    170.00 o 
 -14   4  12       64.44       66.12    116.69 o 
 -13   4  12     2143.81     2038.81    174.58 o 
 -12   4  12       10.94       25.41     95.64 o 
 -11   4  12      917.90      908.78     96.34 o 
 -10   4  12      334.11      253.77     77.21 o 
  -9   4  12     2618.25     2452.36    115.56 o 
  -8   4  12    10526.12     9855.30    196.35 o 
  -7   4  12     5295.60     4805.98    206.20 o 
  -6   4  12      750.36      812.84     71.93 o 
  -5   4  12     3578.00     3413.01    114.97 o 
  -4   4  12     5942.61     5871.76    106.57 o 
  -3   4  12      125.00      121.50     40.85 o 
  -2   4  12    11583.42    11144.01    337.49 o 
  -1   4  12      669.12      622.47     53.87 o 
   0   4  12     6447.41     6063.52    132.61 o 
   1   4  12      130.71      133.57     48.30 o 
   2   4  12       28.31       39.31     49.22 o 
   3   4  12     2871.80     2726.52    123.03 o 
   4   4  12      423.24      345.52     76.01 o 
   5   4  12     2661.67     2719.85    153.43 o 
   6   4  12       71.74       52.87     88.84 o 
   7   4  12     1625.93     1604.76    147.57 o 
   8   4  12       26.07       24.65    108.95 o 
   9   4  12       37.62       45.86    124.36 o 
  10   4  12      276.59      237.77    153.79 o 
 -16   5  12        2.68      -85.43    162.69 o 
 -15   5  12      342.60      406.44    127.58 o 
 -14   5  12      675.53      513.69    165.04 o 
 -13   5  12       11.63       43.59    114.55 o 
 -12   5  12       23.80       43.37     94.79 o 
 -11   5  12        5.66       38.37     87.16 o 
 -10   5  12      176.90      163.42     81.99 o 
  -9   5  12      540.19      594.84     81.88 o 
  -8   5  12      353.06      322.62     67.47 o 
  -7   5  12        0.93       -3.01     58.32 o 
  -6   5  12      286.53      322.44     63.77 o 
  -5   5  12     2684.84     2603.09    105.02 o 
  -4   5  12      232.88      199.97     58.77 o 
  -3   5  12      831.26      844.76     58.06 o 
  -2   5  12      269.07      276.37     46.13 o 
  -1   5  12     1740.16     1620.54     71.29 o 
   0   5  12        9.81       37.32     43.82 o 
   1   5  12      265.81      304.43     53.99 o 
   2   5  12     2035.15     1964.40     96.77 o 
   3   5  12       93.05      112.71     61.24 o 
   4   5  12       57.14       89.45     68.09 o 
   5   5  12      335.82      304.65     94.90 o 
   6   5  12     1261.43     1221.42    128.94 o 
   7   5  12       61.98        3.81    105.23 o 
   8   5  12      526.47      542.72    131.69 o 
   9   5  12       58.89      -27.74    130.90 o 
  10   5  12       80.27      115.13    166.54 o 
 -15   6  12      367.86      281.78    159.41 o 
 -14   6  12        0.47       41.11    131.33 o 
 -13   6  12     1728.35     1763.68    150.39 o 
 -12   6  12       47.75       78.73     97.99 o 
 -11   6  12     5358.94     5534.71    201.83 o 
 -10   6  12     1754.64     1776.98    129.50 o 
  -9   6  12     1987.98     1923.61    128.19 o 
  -8   6  12      561.86      567.31     78.32 o 
  -7   6  12      346.40      381.80     68.64 o 
  -6   6  12     9035.74     8921.56    191.05 o 
  -5   6  12     1160.28     1061.62     80.73 o 
  -4   6  12     2950.64     2799.23    106.56 o 
  -3   6  12      229.31      325.84     60.67 o 
  -2   6  12      148.91      183.43     45.74 o 
  -1   6  12      135.20      104.31     45.17 o 
   0   6  12     1547.02     1727.52     81.81 o 
   1   6  12     1384.78     1460.95     80.28 o 
   2   6  12     6734.91     6372.91    156.12 o 
   3   6  12     2390.27     2298.52    100.33 o 
   4   6  12      223.63      259.53     77.91 o 
   5   6  12      496.43      403.03    100.08 o 
   6   6  12      447.59      408.47    106.83 o 
   7   6  12      344.29      481.81    119.26 o 
   8   6  12       51.57       27.60    118.56 o 
   9   6  12     1618.90     1750.57    178.94 o 
  10   6  12      251.94      337.03    219.13 o 
 -15   7  12       62.84      118.48    156.15 o 
 -14   7  12     2813.14     2782.52    183.43 o 
 -13   7  12      332.91      282.32    116.46 o 
 -12   7  12     5452.30     5494.81    213.45 o 
 -11   7  12      427.61      482.65    107.81 o 
 -10   7  12     9429.04     9498.59    252.89 o 
  -9   7  12     1155.30     1133.01    111.61 o 
  -8   7  12     3972.86     3872.95    163.37 o 
  -7   7  12    12059.42    11841.38    256.59 o 
  -6   7  12     2315.38     2378.81    106.81 o 
  -5   7  12    10912.82    10681.70    263.35 o 
  -4   7  12     2107.17     2278.07     96.16 o 
  -3   7  12    10551.85    11059.03    212.82 o 
  -2   7  12      160.15      110.61     55.65 o 
  -1   7  12     5908.69     5647.20    193.18 o 
   0   7  12     1794.26     1776.76     84.10 o 
   1   7  12     7803.73     7817.67    155.35 o 
   2   7  12     2675.48     2660.59    115.18 o 
   3   7  12     2662.87     2629.03    109.08 o 
   4   7  12     2351.74     2237.05    123.74 o 
   5   7  12       23.60       31.34     82.97 o 
   6   7  12     3532.34     3830.53    190.95 o 
   7   7  12      673.07      676.15    127.28 o 
   8   7  12     2610.07     2883.11    193.07 o 
   9   7  12      167.94      170.25    141.93 o 
 -15   8  12     4470.43     4524.78    310.58 o 
 -14   8  12      185.77      116.13    124.29 o 
 -13   8  12     3403.58     3533.85    215.00 o 
 -12   8  12      875.16      964.38    132.18 o 
 -11   8  12    12308.19    12739.70    304.89 o 
 -10   8  12     1848.19     1832.44    139.06 o 
  -9   8  12     9962.39     9994.78    257.84 o 
  -8   8  12    16955.64    16475.35    317.41 o 
  -7   8  12     2074.44     2019.22    131.05 o 
  -6   8  12    13045.65    13159.11    326.67 o 
  -5   8  12     1170.15     1198.41    108.48 o 
  -4   8  12    17637.45    18879.77    411.98 o 
  -3   8  12      663.09      714.72     82.31 o 
  -2   8  12    15089.34    15586.78    248.15 o 
  -1   8  12     2209.54     2281.75     93.60 o 
   0   8  12    10181.08    10281.98    220.20 o 
   1   8  12     6079.06     6235.43    155.32 o 
   2   8  12     8981.16     9301.81    194.48 o 
   3   8  12     7715.46     7184.53    185.40 o 
   4   8  12     1848.55     1769.91    116.26 o 
   5   8  12    11643.51    11651.29    260.32 o 
   6   8  12       82.56      143.32    104.38 o 
   7   8  12     7266.83     7266.45    262.73 o 
   8   8  12      592.33      570.61    137.91 o 
   9   8  12     4806.76     4859.87    256.64 o 
 -14   9  12     3441.87     3657.99    215.86 o 
 -13   9  12      325.63      296.20    128.01 o 
 -12   9  12     6335.87     6492.67    237.99 o 
 -11   9  12     1113.32     1176.30    134.57 o 
 -10   9  12    14256.21    14552.22    376.10 o 
  -9   9  12     6818.80     6829.56    223.91 o 
  -8   9  12     5456.74     5413.98    197.62 o 
  -7   9  12    16714.82    17000.91    324.11 o 
  -6   9  12       63.50       61.77     78.31 o 
  -5   9  12    18606.08    20006.64    339.73 o 
  -4   9  12      679.35      809.17     99.72 o 
  -3   9  12    23761.12    24813.51    368.72 o 
  -2   9  12     1385.21     1341.29    101.68 o 
  -1   9  12    16663.13    16479.13    319.90 o 
   0   9  12    14599.02    14813.83    216.22 o 
   1   9  12    13974.63    14433.75    274.53 o 
   2   9  12    11434.00    11710.56    221.66 o 
   3   9  12     5827.85     5694.00    153.52 o 
   4   9  12    13769.55    13747.57    291.34 o 
   5   9  12      415.91      460.59     98.74 o 
   6   9  12    17433.41    17782.52    607.47 o 
   7   9  12     2349.77     2419.85    183.83 o 
   8   9  12     7589.69     7622.34    293.01 o 
   9   9  12      518.89      630.86    225.15 o 
 -14  10  12        9.01       49.11    147.96 o 
 -13  10  12     2952.77     3121.22    196.98 o 
 -12  10  12      640.06      677.37    134.19 o 
 -11  10  12     7560.22     7471.86    253.26 o 
 -10  10  12     1792.92     1858.21    149.73 o 
  -9  10  12    10822.05    10839.39    308.36 o 
  -8  10  12     7193.93     7286.14    232.02 o 
  -7  10  12      719.95      695.81    102.47 o 
  -6  10  12    11353.65    12101.18    322.11 o 
  -5  10  12      343.00      527.97     99.35 o 
  -4  10  12    26677.58    27172.70    401.18 o 
  -3  10  12      222.96      250.21     85.78 o 
  -2  10  12    20542.72    20454.17    341.56 o 
  -1  10  12     7649.84     7826.98    195.63 o 
   0  10  12    11872.77    12025.79    293.05 o 
   1  10  12    14870.81    15081.61    259.95 o 
   2  10  12    11094.74    11148.42    286.57 o 
   3  10  12    18708.04    17995.12    400.81 o 
   4  10  12     2838.44     2683.43    143.50 o 
   5  10  12    21407.01    20996.40    819.00 o 
   6  10  12      117.77      134.21    120.87 o 
   7  10  12    16904.51    16640.57    382.19 o 
   8  10  12     1348.59     1306.14    174.13 o 
 -13  11  12      296.19      372.80    140.16 o 
 -12  11  12     5920.92     6191.68    250.99 o 
 -11  11  12     3689.95     4000.47    207.37 o 
 -10  11  12     5654.06     5892.08    230.62 o 
  -9  11  12     1741.43     1741.94    144.75 o 
  -8  11  12     3952.11     3918.22    184.93 o 
  -7  11  12     9281.00     9303.03    258.48 o 
  -6  11  12      404.85      353.92    102.34 o 
  -5  11  12    25080.27    25847.64    407.30 o 
  -4  11  12      551.38      501.97    102.18 o 
  -3  11  12    15078.37    15424.12    309.46 o 
  -2  11  12      965.84      959.37    107.99 o 
  -1  11  12    14063.55    14216.84    292.61 o 
   0  11  12    10714.36    10744.69    247.64 o 
   1  11  12    12618.05    13331.17    424.09 o 
   2  11  12    17879.71    18477.18    290.55 o 
   3  11  12     5737.60     5718.86    226.14 o 
   4  11  12    12503.55    12359.90    464.10 o 
   5  11  12      187.73      211.09    101.35 o 
   6  11  12    15154.34    14778.06    434.59 o 
   7  11  12      824.10      864.32    151.91 o 
   8  11  12     9826.93    10152.10    553.30 o 
 -13  12  12     4154.81     4376.40    245.10 o 
 -12  12  12     1232.58     1316.55    164.59 o 
 -11  12  12     4113.31     4339.38    216.12 o 
 -10  12  12     4473.63     4639.90    215.14 o 
  -9  12  12     5352.26     5396.58    219.38 o 
  -8  12  12     1584.34     1747.10    146.18 o 
  -7  12  12     1147.28     1139.59    126.66 o 
  -6  12  12    10665.88    10308.35    362.82 o 
  -5  12  12       20.94       10.52     92.93 o 
  -4  12  12    12776.37    13115.16    299.28 o 
  -3  12  12      558.48      587.73    107.61 o 
  -2  12  12     7423.14     7439.85    228.55 o 
  -1  12  12     1099.17     1125.17    120.67 o 
   0  12  12     7395.25     7709.32    229.73 o 
   1  12  12     7898.48     7670.46    302.24 o 
   2  12  12     7128.21     6981.22    242.33 o 
   3  12  12     9228.02     9120.42    204.28 o 
   4  12  12      549.93      515.07    110.43 o 
   5  12  12     7345.62     7500.76    274.48 o 
   6  12  12       80.12       70.78    131.77 o 
   7  12  12     8876.45     9364.04    359.22 o 
 -12  13  12     2335.38     2453.48    198.27 o 
 -11  13  12     1523.79     1637.69    170.21 o 
 -10  13  12     3108.77     3283.55    199.41 o 
  -9  13  12      793.62      791.94    135.27 o 
  -8  13  12     3065.42     2984.01    180.31 o 
  -7  13  12     2447.35     2246.11    163.65 o 
  -6  13  12     1359.98     1325.37    135.47 o 
  -5  13  12    14058.63    14253.57    335.68 o 
  -4  13  12      219.07      302.55    107.36 o 
  -3  13  12     4957.40     4885.96    202.10 o 
  -2  13  12      149.89      146.04    101.58 o 
  -1  13  12     4979.58     4941.34    200.13 o 
   0  13  12     1185.65     1351.58    131.12 o 
   1  13  12     7443.69     8063.30    277.99 o 
   2  13  12     3744.74     3663.21    262.23 o 
   3  13  12      933.58      909.68    118.23 o 
   4  13  12     1648.43     1564.83    170.72 o 
   5  13  12      189.03      202.35    137.88 o 
   6  13  12     3437.91     3558.09    252.90 o 
 -11  14  12     1097.49     1172.09    166.88 o 
 -10  14  12      650.16      637.74    144.01 o 
  -9  14  12      860.43      914.14    145.66 o 
  -8  14  12      281.60      231.34    135.54 o 
  -7  14  12     1278.33     1180.02    140.41 o 
  -6  14  12     3211.70     3206.27    186.27 o 
  -5  14  12        4.16        8.29    101.89 o 
  -4  14  12     1846.38     1790.06    152.44 o 
  -3  14  12      616.81      686.34    119.66 o 
  -2  14  12      679.00      805.33    124.53 o 
  -1  14  12      377.11      356.80    114.05 o 
   0  14  12     3767.49     4024.81    192.19 o 
   1  14  12      739.81      809.25    138.49 o 
   2  14  12     2349.16     2293.22    181.71 o 
   3  14  12      687.65      654.97    127.03 o 
   4  14  12       21.63       20.12    220.49 o 
   5  14  12      476.85      506.27    253.34 o 
 -10  15  12       21.03      -19.39    134.41 o 
  -9  15  12       16.92       -5.03    124.35 o 
  -8  15  12      134.07      142.02    119.98 o 
  -7  15  12      115.49      100.63    113.43 o 
  -6  15  12       15.91       44.27    111.89 o 
  -5  15  12     1026.78      990.66    141.89 o 
  -4  15  12      518.68      506.39    123.41 o 
  -3  15  12       10.59      -24.57    109.43 o 
  -2  15  12      200.80      158.25    113.07 o 
  -1  15  12        0.40      -52.75    106.74 o 
   0  15  12       49.23       45.25    112.83 o 
   1  15  12      448.79      483.43    143.00 o 
   2  15  12      189.99      246.59    167.55 o 
   3  15  12       56.00      124.25    131.31 o 
   4  15  12       64.10       37.36    229.12 o 
  -9  16  12      816.22      723.50    165.59 o 
  -8  16  12      421.89      492.29    147.53 o 
  -7  16  12      774.01      752.10    148.58 o 
  -6  16  12      829.49      755.06    141.78 o 
  -5  16  12      328.73      226.10    126.42 o 
  -4  16  12      347.28      370.53    125.89 o 
  -3  16  12      183.47      193.65    121.35 o 
  -2  16  12     1287.36     1266.71    149.11 o 
  -1  16  12        3.50      -85.20    115.91 o 
   0  16  12      364.64      335.55    151.34 o 
   1  16  12      396.31      451.93    191.01 o 
   2  16  12       65.77      102.78    174.99 o 
   3  16  12       94.60       58.03    188.13 o 
  -8  17  12     2217.54     2278.72    303.88 o 
  -7  17  12     1511.18     1724.37    190.60 o 
  -6  17  12     1212.50     1158.50    162.35 o 
  -5  17  12     4155.77     4137.61    225.27 o 
  -4  17  12       38.41       11.33    129.32 o 
  -3  17  12     2664.95     2609.87    190.97 o 
  -2  17  12        9.18        8.81    125.16 o 
  -1  17  12     2730.74     2482.70    213.63 o 
   0  17  12      150.59      226.06    183.00 o 
   1  17  12     1617.38     1801.58    329.92 o 
   2  17  12      496.72      366.27    216.86 o 
  -5  18  12      234.12      163.20    188.18 o 
  -4  18  12     4767.98     4277.13    280.78 o 
  -3  18  12       29.17      129.04    171.37 o 
  -2  18  12     3160.02     2877.27    243.94 o 
  -1  18  12       84.28      147.83    183.64 o 
 -16   1  13      179.28      137.39    142.04 o 
 -15   1  13        6.50       11.77    112.91 o 
 -14   1  13      957.42      869.80    122.13 o 
 -13   1  13       97.63      151.65     95.76 o 
 -12   1  13      359.56      346.93     91.63 o 
 -11   1  13     1182.37     1096.86    108.04 o 
 -10   1  13      485.27      415.04     85.45 o 
  -9   1  13      693.49      760.03     87.34 o 
  -8   1  13        1.87      -17.78     57.97 o 
  -7   1  13       77.91       78.13     57.42 o 
  -6   1  13       57.59       97.71     50.12 o 
  -5   1  13     2946.85     3071.01     91.52 o 
  -4   1  13     3781.53     3649.26     93.86 o 
  -3   1  13      126.31      150.32     41.15 o 
  -2   1  13      116.42      148.41     43.01 o 
  -1   1  13      188.16      194.93     45.20 o 
   0   1  13      545.08      555.14     50.42 o 
   1   1  13       64.50       89.04     44.50 o 
   2   1  13     4875.95     4983.30    140.26 o 
   3   1  13      292.78      282.04     74.32 o 
   4   1  13     2066.99     2015.78    134.57 o 
   5   1  13     2872.76     2850.31    160.73 o 
   6   1  13     1495.59     1538.22    141.43 o 
   7   1  13       81.19       79.32    109.41 o 
   8   1  13     1248.21     1232.29    158.72 o 
   9   1  13     2312.99     2495.49    201.57 o 
  10   1  13      219.40      107.90    221.23 o 
 -16   2  13       36.55       67.82    145.49 o 
 -15   2  13     2110.62     1956.21    177.29 o 
 -14   2  13      366.20      432.18    112.63 o 
 -13   2  13     4745.68     4591.18    190.23 o 
 -12   2  13     2838.25     2509.27    143.89 o 
 -11   2  13     1219.23     1128.46    108.76 o 
 -10   2  13     6227.57     5945.15    199.19 o 
  -9   2  13       41.46       17.42     60.60 o 
  -8   2  13      373.62      409.64     64.76 o 
  -7   2  13       65.99       75.11     55.23 o 
  -6   2  13     6325.34     6321.55    168.69 o 
  -5   2  13    12497.78    12000.82    162.53 o 
  -4   2  13     6088.53     5557.23    110.32 o 
  -3   2  13    12024.89    12508.72    230.27 o 
  -2   2  13      623.69      626.91     53.25 o 
  -1   2  13     3255.33     3257.09     89.16 o 
   0   2  13     1360.38     1359.48     64.27 o 
   1   2  13    17595.30    17266.31    224.11 o 
   2   2  13     1671.89     1539.56     90.17 o 
   3   2  13     7268.14     6909.78    184.06 o 
   4   2  13     5165.53     5169.70    191.17 o 
   5   2  13     2774.24     2803.28    160.52 o 
   6   2  13     1782.83     1533.65    141.79 o 
   7   2  13     4155.01     4062.65    207.38 o 
   8   2  13     2158.41     2214.16    183.80 o 
   9   2  13     2896.39     2855.72    213.51 o 
  10   2  13     4211.67     4378.21    403.50 o 
 -16   3  13     3776.24     3780.88    264.39 o 
 -15   3  13     1266.46     1279.37    161.66 o 
 -14   3  13     6724.00     6468.37    401.48 o 
 -13   3  13     5459.16     5080.11    236.56 o 
 -12   3  13     2241.66     2146.28    139.36 o 
 -11   3  13    11810.79    12009.91    285.78 o 
 -10   3  13     1509.76     1367.79    105.66 o 
  -9   3  13    16958.92    17207.35    377.70 o 
  -8   3  13       13.43       37.23     62.97 o 
  -7   3  13     9309.55     9055.84    227.68 o 
  -6   3  13     5180.38     5243.78    144.00 o 
  -5   3  13    17072.95    16771.45    240.04 o 
  -4   3  13     9916.35     9643.68    145.95 o 
  -3   3  13     4653.53     4414.36    102.25 o 
  -2   3  13     6829.60     6732.39    126.94 o 
  -1   3  13      810.08      895.69     57.84 o 
   0   3  13    14395.17    14526.36    171.49 o 
   1   3  13      193.67      277.58     51.28 o 
   2   3  13    13543.28    13434.13    196.53 o 
   3   3  13      764.73      772.87     86.72 o 
   4   3  13     7401.77     7504.82    202.62 o 
   5   3  13     5022.16     4928.42    199.19 o 
   6   3  13     6908.64     6800.44    241.35 o 
   7   3  13     1267.33     1302.75    147.69 o 
   8   3  13     5571.41     5526.94    247.36 o 
   9   3  13     4639.25     4738.95    249.76 o 
 -16   4  13     1765.99     1872.01    203.57 o 
 -15   4  13     6162.62     6136.74    400.25 o 
 -14   4  13     5144.38     4889.64    260.48 o 
 -13   4  13     5462.04     5657.35    313.45 o 
 -12   4  13     7277.92     6879.82    312.07 o 
 -11   4  13     1658.78     1832.10    122.18 o 
 -10   4  13    30071.81    29730.85    751.24 o 
  -9   4  13      414.12      411.68     77.34 o 
  -8   4  13    18481.55    18183.02    281.23 o 
  -7   4  13     1333.12     1340.14     92.12 o 
  -6   4  13    22375.93    21706.78    586.16 o 
  -5   4  13     9479.05     9250.99    230.96 o 
  -4   4  13    26976.70    27102.21    304.63 o 
  -3   4  13    15002.64    15050.86    179.84 o 
  -2   4  13     5495.04     5662.18    117.61 o 
  -1   4  13    15344.82    15439.87    242.65 o 
   0   4  13     2194.41     2164.14     83.92 o 
   1   4  13    24493.52    25022.21    242.88 o 
   2   4  13     1492.83     1469.54     84.47 o 
   3   4  13    11567.39    11384.25    235.55 o 
   4   4  13     1613.02     1623.11    114.47 o 
   5   4  13    10778.73    11014.63    322.64 o 
   6   4  13     1316.19     1298.88    134.78 o 
   7   4  13     5786.77     5871.15    254.54 o 
   8   4  13     3263.38     3433.64    209.90 o 
   9   4  13     3252.28     3134.81    220.99 o 
 -15   5  13     4447.89     4405.79    309.40 o 
 -14   5  13     5840.47     5799.54    353.10 o 
 -13   5  13     9674.80     9169.02    376.35 o 
 -12   5  13     5732.44     5393.19    285.97 o 
 -11   5  13    23349.00    23693.94    927.33 o 
 -10   5  13      898.88      924.24    111.68 o 
  -9   5  13    31650.36    31608.92    813.90 o 
  -8   5  13      196.09      211.39     71.50 o 
  -7   5  13    23030.21    22988.50    296.71 o 
  -6   5  13     5733.64     5220.49    146.15 o 
  -5   5  13    34622.79    34000.79    430.14 o 
  -4   5  13     6655.51     6408.13    155.94 o 
  -3   5  13    22649.90    22618.96    251.30 o 
  -2   5  13    21682.05    22418.78    216.86 o 
  -1   5  13     3119.01     3104.67     93.51 o 
   0   5  13    26047.74    26540.07    288.08 o 
   1   5  13     3219.04     3117.48    104.65 o 
   2   5  13    16876.10    16383.54    217.11 o 
   3   5  13        5.94       27.02     68.41 o 
   4   5  13    12681.00    12515.48    257.20 o 
   5   5  13     2114.83     2122.04    148.23 o 
   6   5  13     7106.13     7225.15    325.90 o 
   7   5  13     5132.76     5249.48    230.34 o 
   8   5  13     5840.33     5886.11    255.79 o 
   9   5  13     2839.34     3014.85    218.85 o 
 -15   6  13     6763.55     6723.04    505.13 o 
 -14   6  13     5807.09     5944.78    300.87 o 
 -13   6  13     3510.35     3484.29    223.74 o 
 -12   6  13    10732.46    11031.42    368.10 o 
 -11   6  13     1476.08     1591.10    136.44 o 
 -10   6  13    25253.19    25841.44    662.59 o 
  -9   6  13      486.72      415.08     92.54 o 
  -8   6  13    29393.42    30210.26    779.56 o 
  -7   6  13     4730.86     4374.98    141.38 o 
  -6   6  13    19869.38    19842.50    274.30 o 
  -5   6  13     4572.14     4260.37    133.35 o 
  -4   6  13    23003.41    22828.30    286.77 o 
  -3   6  13    10442.32    10999.46    184.44 o 
  -2   6  13     9780.06    10030.45    183.30 o 
  -1   6  13    21429.84    22042.94    266.66 o 
   0   6  13       91.44      131.95     56.95 o 
   1   6  13    14672.85    14582.88    250.42 o 
   2   6  13     2297.59     2107.14    105.23 o 
   3   6  13    14336.21    14239.88    261.93 o 
   4   6  13       50.62       48.08     83.03 o 
   5   6  13    11036.49    10816.14    281.57 o 
   6   6  13     2276.04     2299.43    161.70 o 
   7   6  13     3687.93     3597.20    232.16 o 
   8   6  13     2565.77     2640.94    196.44 o 
   9   6  13     1820.29     1963.98    207.93 o 
 -15   7  13     2903.81     3083.84    266.48 o 
 -14   7  13     1886.46     1930.22    253.56 o 
 -13   7  13     4774.97     5015.91    219.16 o 
 -12   7  13     2453.09     2494.44    165.77 o 
 -11   7  13    10120.49     9924.65    467.66 o 
 -10   7  13     1394.90     1416.10    129.55 o 
  -9   7  13    14382.43    14288.75    301.62 o 
  -8   7  13      959.05     1081.49    110.15 o 
  -7   7  13    13750.63    14154.63    367.92 o 
  -6   7  13     6325.73     6035.72    191.68 o 
  -5   7  13     7552.97     7369.82    170.00 o 
  -4   7  13     3796.34     3959.11    121.81 o 
  -3   7  13    10970.62    10892.46    188.95 o 
  -2   7  13    11467.55    12402.24    198.37 o 
  -1   7  13      100.46       94.30     56.09 o 
   0   7  13    18793.95    18969.46    404.82 o 
   1   7  13       40.57       47.77     62.40 o 
   2   7  13     8365.62     8278.87    228.02 o 
   3   7  13       33.45       31.57     74.26 o 
   4   7  13     5610.45     5811.65    202.59 o 
   5   7  13     1293.43     1169.00    112.60 o 
   6   7  13     6376.81     6163.08    237.17 o 
   7   7  13     4606.04     4556.41    229.95 o 
   8   7  13     1152.83     1164.02    166.78 o 
   9   7  13     1535.94     1551.31    250.40 o 
 -15   8  13     2186.23     2516.00    279.68 o 
 -14   8  13      528.69      589.31    165.61 o 
 -13   8  13     1015.33      982.93    146.13 o 
 -12   8  13     3498.25     3520.12    190.65 o 
 -11   8  13     1095.46     1098.34    127.48 o 
 -10   8  13     5054.18     5017.72    200.45 o 
  -9   8  13        1.73       63.91     90.64 o 
  -8   8  13     6061.81     6169.51    221.47 o 
  -7   8  13     2742.83     2642.40    148.02 o 
  -6   8  13     2138.58     2147.02    131.18 o 
  -5   8  13     4067.81     3854.27    163.22 o 
  -4   8  13     2616.46     2677.86    112.94 o 
  -3   8  13     4473.45     5064.46    157.17 o 
  -2   8  13      841.10      877.84     88.85 o 
  -1   8  13     8935.34     8893.24    192.60 o 
   0   8  13      455.76      400.25     66.32 o 
   1   8  13     7103.85     7241.22    330.07 o 
   2   8  13      381.05      410.72     79.96 o 
   3   8  13     5965.21     5800.81    239.03 o 
   4   8  13      450.94      407.34     91.47 o 
   5   8  13     1874.00     2057.33    141.86 o 
   6   8  13     1838.10     1877.43    161.45 o 
   7   8  13     2640.25     2520.42    187.21 o 
   8   8  13     2166.62     2293.09    198.51 o 
 -14   9  13      116.10      138.87    141.73 o 
 -13   9  13      331.46      420.67    132.13 o 
 -12   9  13      308.16      291.86    147.73 o 
 -11   9  13     1152.24     1276.37    139.47 o 
 -10   9  13      385.02      451.14    109.95 o 
  -9   9  13      625.52      672.15    112.31 o 
  -8   9  13      390.21      407.67    101.16 o 
  -7   9  13      582.94      542.00    103.41 o 
  -6   9  13      907.24      909.14    109.05 o 
  -5   9  13      568.80      595.62     96.42 o 
  -4   9  13     1130.12     1182.78    112.76 o 
  -3   9  13       94.08      165.13     84.03 o 
  -2   9  13      919.20      958.42     98.58 o 
  -1   9  13      173.54      150.69     73.12 o 
   0   9  13     1868.38     1924.45    113.90 o 
   1   9  13      284.57      292.50     78.04 o 
   2   9  13     2554.46     2569.22    126.89 o 
   3   9  13       68.61       60.26     78.97 o 
   4   9  13      459.09      493.63     99.18 o 
   5   9  13      838.86      868.01    116.34 o 
   6   9  13      564.53      575.09    135.97 o 
   7   9  13      996.69     1037.98    155.48 o 
   8   9  13     1159.19     1327.62    192.23 o 
 -14  10  13      440.50      384.18    171.26 o 
 -13  10  13        1.86       -2.50    127.71 o 
 -12  10  13      879.38      948.01    143.62 o 
 -11  10  13      146.22      169.89    114.42 o 
 -10  10  13        0.74       23.63    106.16 o 
  -9  10  13      197.86      104.95     96.81 o 
  -8  10  13      521.18      556.87    103.13 o 
  -7  10  13       18.72       23.55     91.47 o 
  -6  10  13       64.46       57.71     89.26 o 
  -5  10  13     2147.69     2074.27    138.52 o 
  -4  10  13       73.23       78.90     89.82 o 
  -3  10  13       67.07       85.19     84.33 o 
  -2  10  13     1332.59     1202.30    117.35 o 
  -1  10  13      209.37      241.70     89.61 o 
   0  10  13        2.43       36.59     71.66 o 
   1  10  13      515.72      493.77    100.05 o 
   2  10  13      238.29      256.93     97.36 o 
   3  10  13        0.80        1.61     76.80 o 
   4  10  13       55.97       36.66     85.66 o 
   5  10  13      890.43      846.23    133.34 o 
   6  10  13       14.36       17.42    128.24 o 
   7  10  13       51.44       49.34    131.85 o 
 -13  11  13       76.91       80.49    151.92 o 
 -12  11  13      440.59      568.04    141.54 o 
 -11  11  13      287.92      368.80    127.73 o 
 -10  11  13      239.65      226.38    115.75 o 
  -9  11  13      744.01      862.13    124.97 o 
  -8  11  13      171.83       87.49     98.12 o 
  -7  11  13     1098.19     1143.64    128.25 o 
  -6  11  13       79.17       52.72     93.69 o 
  -5  11  13       46.15       96.50     92.89 o 
  -4  11  13       16.94      -40.93     87.02 o 
  -3  11  13     2044.65     1957.12    137.75 o 
  -2  11  13     1916.66     1971.79    138.81 o 
  -1  11  13      338.88      341.29    100.71 o 
   0  11  13     1372.56     1303.07    115.59 o 
   1  11  13       54.17       51.59     99.65 o 
   2  11  13      481.69      454.73    113.03 o 
   3  11  13       64.93       36.42     95.85 o 
   4  11  13     3022.77     2981.38    159.14 o 
   5  11  13      245.92      200.52    108.03 o 
   6  11  13     1882.95     1817.36    179.88 o 
   7  11  13      920.36      991.37    170.78 o 
 -12  12  13      276.54      344.37    139.80 o 
 -11  12  13      388.03      385.59    132.80 o 
 -10  12  13      929.31     1008.28    142.37 o 
  -9  12  13      176.45      125.39    110.20 o 
  -8  12  13     4185.95     4365.44    203.61 o 
  -7  12  13      108.14       24.98     99.52 o 
  -6  12  13      892.38      901.12    123.68 o 
  -5  12  13      403.30      364.56    108.16 o 
  -4  12  13      727.02      681.35    116.86 o 
  -3  12  13     1972.37     2134.75    145.17 o 
  -2  12  13     1791.72     1691.88    134.96 o 
  -1  12  13     6368.66     6423.43    216.74 o 
   0  12  13      131.37      243.68    104.78 o 
   1  12  13     2565.22     2429.90    168.31 o 
   2  12  13      142.37      191.23    117.86 o 
   3  12  13     3990.06     3802.96    201.73 o 
   4  12  13     1407.85     1359.65    150.78 o 
   5  12  13     6111.49     6374.45    303.67 o 
   6  12  13     1693.40     1780.74    190.57 o 
 -12  13  13     2439.87     2542.66    214.91 o 
 -11  13  13     2043.20     2266.62    190.94 o 
 -10  13  13      334.57      378.72    134.85 o 
  -9  13  13     5708.42     5692.78    238.09 o 
  -8  13  13       11.24        4.04    101.91 o 
  -7  13  13     7070.29     7056.61    247.87 o 
  -6  13  13      228.24      211.31    111.75 o 
  -5  13  13     4424.66     4531.43    203.57 o 
  -4  13  13     3625.92     3738.03    187.49 o 
  -3  13  13     1599.10     1603.53    142.04 o 
  -2  13  13     7811.71     7845.42    248.03 o 
  -1  13  13     2699.37     2866.12    165.40 o 
   0  13  13     4027.68     4152.32    219.82 o 
   1  13  13       20.07       45.71    130.10 o 
   2  13  13     6062.28     6180.39    249.27 o 
   3  13  13     1271.16     1293.77    157.46 o 
   4  13  13     7223.92     6961.89    281.89 o 
   5  13  13     1046.54      957.80    193.11 o 
 -11  14  13      754.11      846.96    172.61 o 
 -10  14  13     5509.24     5807.90    257.22 o 
  -9  14  13        9.34      -21.42    121.99 o 
  -8  14  13    10376.93    10442.62    309.39 o 
  -7  14  13       20.12       10.78    131.72 o 
  -6  14  13     9880.07    10293.80    296.86 o 
  -5  14  13     1553.27     1556.38    146.78 o 
  -4  14  13     3111.94     3044.89    183.92 o 
  -3  14  13     7958.49     8401.90    264.69 o 
  -2  14  13     4368.80     4363.94    200.07 o 
  -1  14  13     5417.07     5420.87    220.63 o 
   0  14  13     2577.12     2624.83    198.09 o 
   1  14  13     7050.66     7493.71    701.51 o 
   2  14  13      158.73      242.63    119.89 o 
   3  14  13     9469.18     9041.58    308.99 o 
   4  14  13      496.65      472.19    257.86 o 
 -10  15  13       22.98        1.57    170.39 o 
  -9  15  13     8655.80     8726.15    301.94 o 
  -8  15  13       17.39       11.11    129.21 o 
  -7  15  13    16082.75    16325.35    382.93 o 
  -6  15  13       73.90       71.76    114.85 o 
  -5  15  13     9123.90     9187.72    290.47 o 
  -4  15  13     5815.69     5938.60    240.89 o 
  -3  15  13     3024.70     3039.11    189.35 o 
  -2  15  13     6509.72     6658.37    287.67 o 
  -1  15  13     6982.79     7013.72    251.35 o 
   0  15  13     5571.31     6011.45    271.88 o 
   1  15  13      657.07      611.48    163.52 o 
   2  15  13     8493.02     8786.32    321.89 o 
   3  15  13      263.69      384.89    207.82 o 
  -8  16  13    11346.78    11674.23    348.31 o 
  -7  16  13       11.22       84.98    138.71 o 
  -6  16  13    12343.48    12375.28    339.88 o 
  -5  16  13     1144.79     1159.45    151.51 o 
  -4  16  13     3074.08     3082.76    198.69 o 
  -3  16  13     9174.40     9597.65    300.01 o 
  -2  16  13     4051.91     4206.60    213.95 o 
  -1  16  13     5722.93     5719.62    244.14 o 
   0  16  13     2686.24     2768.00    220.42 o 
   1  16  13     4692.31     4791.70    324.33 o 
   2  16  13        3.42      -96.80    200.47 o 
  -7  17  13     8221.87     9164.71    483.19 o 
  -6  17  13       52.13        7.35    145.61 o 
  -5  17  13     2937.58     2952.60    210.37 o 
  -4  17  13     3291.47     3292.95    213.75 o 
  -3  17  13      571.93      569.93    151.81 o 
  -2  17  13     6010.81     6535.26    269.39 o 
  -1  17  13      954.82     1107.28    224.87 o 
   0  17  13     2377.35     2496.20    286.40 o 
 -16   0  14     4014.91     4124.03    372.83 o 
 -15   0  14     1320.21     1485.73    215.19 o 
 -14   0  14     7843.07     7484.96    430.72 o 
 -13   0  14     3887.24     3907.17    258.73 o 
 -12   0  14     8268.53     7822.77    904.14 o 
 -11   0  14       25.04       40.31    114.84 o 
 -10   0  14    13882.54    13249.85    879.71 o 
  -9   0  14     5168.50     4568.24    526.39 o 
  -8   0  14     6652.13     6597.00    260.58 o 
  -7   0  14     8181.31     8116.49    580.18 o 
  -6   0  14    18912.34    18540.15    299.75 o 
  -5   0  14      801.97      818.43     91.84 o 
  -4   0  14      416.45      358.13     69.66 o 
  -3   0  14    28982.81    28848.30    354.60 o 
  -2   0  14       45.53       83.11     63.83 o 
  -1   0  14    12456.18    11569.51    398.54 o 
   0   0  14     2386.65     2372.89    119.11 o 
   1   0  14    22953.84    23422.82    301.46 o 
   2   0  14     3820.63     3883.45    190.62 o 
   3   0  14    16184.28    15326.65    428.20 o 
   4   0  14    14931.60    14757.16    442.61 o 
   5   0  14     4530.83     4121.26    268.34 o 
   6   0  14     7999.58     7605.21    580.80 o 
   7   0  14      747.76      779.59    198.27 o 
   8   0  14    16947.56    18330.94   1327.27 o 
   9   0  14      341.06      370.26    254.56 o 
 -16   1  14      418.93      366.87    163.15 o 
 -15   1  14     3798.02     3817.05    226.42 o 
 -14   1  14     2870.21     2702.87    166.53 o 
 -13   1  14     9292.16     9190.21    459.54 o 
 -12   1  14      306.75      235.81     93.98 o 
 -11   1  14     6098.54     5956.76    200.44 o 
 -10   1  14      617.25      558.88     91.44 o 
  -9   1  14     8915.60     8255.93    210.31 o 
  -8   1  14     3893.22     3825.29    145.99 o 
  -7   1  14    19274.62    18691.68    249.33 o 
  -6   1  14     2954.29     2976.19    109.83 o 
  -5   1  14     8964.92     8732.99    148.52 o 
  -4   1  14     6488.36     6378.75    120.29 o 
  -3   1  14      181.55      224.48     45.63 o 
  -2   1  14    25633.43    25621.04    239.08 o 
  -1   1  14      863.51      737.21     57.98 o 
   0   1  14    27333.05    27965.93    311.94 o 
   1   1  14     1906.91     1813.56     83.62 o 
   2   1  14    15074.05    14789.08    236.74 o 
   3   1  14    15400.45    15244.60    275.90 o 
   4   1  14    11470.44    12006.31    286.14 o 
   5   1  14    10916.36    10728.85    287.20 o 
   6   1  14     3076.10     2779.39    178.40 o 
   7   1  14    10473.09    10493.64    311.11 o 
   8   1  14      217.73      206.33    142.44 o 
   9   1  14    12881.24    12823.92    387.75 o 
 -16   2  14     3367.46     3376.01    232.50 o 
 -15   2  14      367.49      448.68    138.43 o 
 -14   2  14     6842.55     6806.91    400.85 o 
 -13   2  14      134.92      151.36     98.26 o 
 -12   2  14     4501.88     4466.37    184.60 o 
 -11   2  14      201.59      169.60     83.99 o 
 -10   2  14    12076.31    11824.48    414.56 o 
  -9   2  14     4000.74     3691.11    152.43 o 
  -8   2  14    14289.90    13599.16    223.39 o 
  -7   2  14     9629.51     9485.50    185.85 o 
  -6   2  14     5376.84     5040.22    136.71 o 
  -5   2  14     4350.87     4258.58    125.97 o 
  -4   2  14     1135.46     1189.88     66.68 o 
  -3   2  14    20127.32    20027.01    210.14 o 
  -2   2  14     1806.06     1768.16     74.56 o 
  -1   2  14    22886.29    21851.94    538.54 o 
   0   2  14      539.26      502.37     54.61 o 
   1   2  14    10088.32    10133.27    163.12 o 
   2   2  14     2954.96     2964.37    130.16 o 
   3   2  14    10211.23    10317.29    228.66 o 
   4   2  14     8980.91     8688.09    247.05 o 
   5   2  14     9255.91     8997.11    267.30 o 
   6   2  14     4431.11     4410.49    208.97 o 
   7   2  14      434.19      440.37    129.87 o 
   8   2  14     7160.34     7070.03    282.21 o 
   9   2  14       11.23       22.00    167.86 o 
 -15   3  14     4479.16     4380.21    236.26 o 
 -14   3  14      479.44      398.11    127.79 o 
 -13   3  14     2401.38     2249.38    169.17 o 
 -12   3  14        0.98       21.47     87.52 o 
 -11   3  14     3592.07     3423.40    165.59 o 
 -10   3  14      548.95      491.91    100.41 o 
  -9   3  14     7364.80     7146.05    182.94 o 
  -8   3  14     7809.56     7334.61    179.32 o 
  -7   3  14     4377.24     4073.98    136.59 o 
  -6   3  14     5032.60     4772.69    142.10 o 
  -5   3  14       81.05      120.16     59.44 o 
  -4   3  14     5278.82     5123.04    142.26 o 
  -3   3  14     2411.41     2339.31     81.31 o 
  -2   3  14    25731.32    26325.81    243.79 o 
  -1   3  14     5015.56     4735.23    105.67 o 
   0   3  14    11944.92    12155.12    162.94 o 
   1   3  14       31.19       62.54     55.69 o 
   2   3  14     5973.23     5992.79    171.23 o 
   3   3  14     3659.27     3693.24    148.73 o 
   4   3  14     8459.66     8213.79    218.36 o 
   5   3  14     4890.32     4872.92    204.90 o 
   6   3  14     4314.89     4228.74    205.56 o 
   7   3  14     1051.66     1116.99    146.87 o 
   8   3  14        6.48      -40.89    132.00 o 
   9   3  14     2654.33     2609.04    232.25 o 
 -15   4  14      425.40      287.29    147.81 o 
 -14   4  14      494.80      445.48    135.84 o 
 -13   4  14      286.25      296.00    116.37 o 
 -12   4  14      277.93      261.93    122.34 o 
 -11   4  14       24.62       33.58     98.06 o 
 -10   4  14     1567.53     1539.04    116.07 o 
  -9   4  14     2630.64     2363.82    120.84 o 
  -8   4  14     4588.97     4517.73    147.59 o 
  -7   4  14     1040.59     1076.13     86.83 o 
  -6   4  14       77.60       46.61     63.65 o 
  -5   4  14     1702.88     1695.71     96.05 o 
  -4   4  14      539.99      579.22     72.87 o 
  -3   4  14     2549.10     2418.14    102.78 o 
  -2   4  14     1911.88     1749.40     75.63 o 
  -1   4  14    10798.26    11008.45    204.18 o 
   0   4  14      541.07      533.28     57.81 o 
   1   4  14      174.66      163.78     62.55 o 
   2   4  14      185.75      244.59     73.91 o 
   3   4  14     5043.98     5097.67    169.74 o 
   4   4  14     2263.53     2028.08    126.54 o 
   5   4  14     4600.01     4324.04    253.48 o 
   6   4  14      339.54      373.85    114.24 o 
   7   4  14      259.31      248.81    124.50 o 
   8   4  14      119.50       92.52    142.49 o 
   9   4  14        2.93     -121.49    249.01 o 
 -15   5  14      760.48      788.58    169.21 o 
 -14   5  14      226.38      183.03    143.08 o 
 -13   5  14       48.64       45.88    124.16 o 
 -12   5  14      256.23      213.76    121.51 o 
 -11   5  14      477.88      468.49    119.88 o 
 -10   5  14       87.14       68.73     86.60 o 
  -9   5  14      229.81      202.38     78.62 o 
  -8   5  14      456.23      474.76     80.21 o 
  -7   5  14       20.74       35.94     64.42 o 
  -6   5  14      274.16      242.19     67.19 o 
  -5   5  14      637.55      586.78     74.09 o 
  -4   5  14      726.34      629.44     73.94 o 
  -3   5  14      311.28      293.03     60.97 o 
  -2   5  14     1040.44     1213.22     80.22 o 
  -1   5  14      634.50      666.46     62.43 o 
   0   5  14      306.79      303.67     60.67 o 
   1   5  14      215.70      191.62     66.72 o 
   2   5  14      408.36      327.74     76.81 o 
   3   5  14      210.53      189.58     77.17 o 
   4   5  14      713.39      706.96     99.82 o 
   5   5  14      137.05      135.13    102.78 o 
   6   5  14      296.70      262.48    112.24 o 
   7   5  14       77.21       52.81    123.66 o 
   8   5  14      246.98      354.42    151.71 o 
 -15   6  14      240.68      261.80    174.99 o 
 -14   6  14      403.07      449.81    163.94 o 
 -13   6  14       92.28       84.60    130.82 o 
 -12   6  14     1572.03     1506.90    168.93 o 
 -11   6  14      601.23      564.13    116.49 o 
 -10   6  14     2280.36     2182.15    145.00 o 
  -9   6  14       72.24       61.80     86.34 o 
  -8   6  14      665.00      636.52    101.64 o 
  -7   6  14      432.69      417.88     77.78 o 
  -6   6  14     3043.25     2909.28    121.59 o 
  -5   6  14     4919.59     4715.59    143.49 o 
  -4   6  14     2686.76     2817.08    116.92 o 
  -3   6  14     5459.54     5229.30    139.07 o 
  -2   6  14       46.73       79.64     59.58 o 
  -1   6  14     1114.03     1148.96     84.71 o 
   0   6  14       12.89       -5.85     58.31 o 
   1   6  14     5972.36     6092.04    160.06 o 
   2   6  14       48.39       60.24     63.17 o 
   3   6  14     1747.03     1788.20    118.20 o 
   4   6  14      173.66      179.01     84.14 o 
   5   6  14      441.87      444.96    109.90 o 
   6   6  14      665.90      787.43    131.54 o 
   7   6  14      237.06      317.20    133.95 o 
   8   6  14     2501.52     2576.42    211.66 o 
 -15   7  14     1900.81     2190.84    241.23 o 
 -14   7  14       98.43       75.26    146.12 o 
 -13   7  14     2973.24     3237.09    231.36 o 
 -12   7  14      528.41      491.57    125.00 o 
 -11   7  14     7267.42     7433.08    245.35 o 
 -10   7  14       70.28      111.02     93.92 o 
  -9   7  14     6473.68     6454.45    215.14 o 
  -8   7  14     2183.33     2170.14    139.09 o 
  -7   7  14     1751.78     1881.26    131.21 o 
  -6   7  14     8507.33     8165.33    224.98 o 
  -5   7  14     2842.73     2606.69    116.91 o 
  -4   7  14     8216.15     8534.85    174.34 o 
  -3   7  14     2713.89     2914.68    115.56 o 
  -2   7  14    14337.29    14871.11    239.78 o 
  -1   7  14        0.83       15.30     67.42 o 
   0   7  14     5840.42     5877.61    164.09 o 
   1   7  14       71.93       58.26     66.97 o 
   2   7  14     9322.40     9329.64    240.11 o 
   3   7  14       64.06       48.86     74.51 o 
   4   7  14     5410.37     5440.26    191.79 o 
   5   7  14     3168.00     2993.14    176.61 o 
   6   7  14      586.81      519.27    126.18 o 
   7   7  14     3257.55     3309.78    212.07 o 
   8   7  14      662.88      773.69    181.77 o 
 -14   8  14     3732.98     4100.00    266.56 o 
 -13   8  14      732.99      773.03    163.40 o 
 -12   8  14     5394.21     5435.16    225.66 o 
 -11   8  14       91.72       58.65    105.76 o 
 -10   8  14     8681.09     8400.37    256.14 o 
  -9   8  14      144.76      121.81     90.38 o 
  -8   8  14     7736.26     7495.01    334.14 o 
  -7   8  14     7644.30     7489.15    225.38 o 
  -6   8  14     4491.07     4236.10    175.98 o 
  -5   8  14    10346.21    10878.04    260.64 o 
  -4   8  14     4596.15     4707.82    177.50 o 
  -3   8  14    13262.57    13378.96    246.65 o 
  -2   8  14     1677.27     1546.57     96.37 o 
  -1   8  14    19362.59    19807.24    289.72 o 
   0   8  14     2495.41     2532.31    123.67 o 
   1   8  14     8563.92     8348.80    219.96 o 
   2   8  14     1470.68     1553.03    128.94 o 
   3   8  14    10318.40    10251.83    339.27 o 
   4   8  14     1652.89     1614.03    125.66 o 
   5   8  14     3089.23     3205.85    168.95 o 
   6   8  14     8668.64     9063.28    292.26 o 
   7   8  14      282.30      343.49    139.88 o 
 -14   9  14       53.82       27.14    175.13 o 
 -13   9  14     4637.78     5055.10    242.54 o 
 -12   9  14      159.46      173.56    122.92 o 
 -11   9  14     8972.41     9018.10    447.08 o 
 -10   9  14       24.65       25.02    102.48 o 
  -9   9  14    11359.91    11636.07    292.60 o 
  -8   9  14     2616.18     2548.03    157.32 o 
  -7   9  14     3188.55     3059.50    161.65 o 
  -6   9  14     9832.75     9991.94    260.26 o 
  -5   9  14     5977.39     6068.64    212.95 o 
  -4   9  14     7223.61     7703.79    225.25 o 
  -3   9  14     3686.55     3866.22    170.26 o 
  -2   9  14    17643.83    17896.62    458.90 o 
  -1   9  14      783.53      779.59     92.87 o 
   0   9  14    11960.89    12116.08    414.34 o 
   1   9  14     1914.89     1996.44    135.07 o 
   2   9  14    11170.37    11567.55    311.23 o 
   3   9  14     1269.62     1266.27    114.89 o 
   4   9  14     8605.00     8148.11    290.55 o 
   5   9  14     7802.87     7804.85    236.61 o 
   6   9  14     2467.30     2470.61    184.15 o 
   7   9  14    12911.52    13281.63    477.38 o 
 -13  10  14       66.17       96.25    142.08 o 
 -12  10  14     5975.71     6212.76    249.84 o 
 -11  10  14        5.79      109.22    120.53 o 
 -10  10  14     7737.24     8263.68    265.60 o 
  -9  10  14       83.10      107.75    103.79 o 
  -8  10  14     5175.88     5192.52    209.20 o 
  -7  10  14     3020.24     3061.45    169.81 o 
  -6  10  14     4608.55     4586.40    192.38 o 
  -5  10  14     6974.25     7270.90    229.16 o 
  -4  10  14     5632.46     5924.48    208.02 o 
  -3  10  14     7558.13     7633.33    230.79 o 
  -2  10  14     1003.58      983.02    117.00 o 
  -1  10  14    14468.33    14644.04    267.66 o 
   0  10  14     3072.75     3310.57    163.17 o 
   1  10  14    10688.73    10952.34    260.02 o 
   2  10  14     1613.66     1682.20    138.24 o 
   3  10  14     9321.05     8972.32    384.59 o 
   4  10  14     4471.78     4267.27    180.02 o 
   5  10  14     4049.32     4060.31    192.61 o 
   6  10  14    13158.57    13680.77    573.33 o 
   7  10  14      544.41      550.36    261.57 o 
 -13  11  14     6176.96     6437.29    306.08 o 
 -12  11  14        9.18      -32.07    128.36 o 
 -11  11  14     6071.63     6475.70    253.28 o 
 -10  11  14      120.80       61.24    113.22 o 
  -9  11  14     3167.13     3394.28    188.02 o 
  -8  11  14     1045.23     1009.19    133.18 o 
  -7  11  14     4364.59     4355.94    198.82 o 
  -6  11  14     3861.31     3909.78    185.40 o 
  -5  11  14     5482.78     5447.48    212.67 o 
  -4  11  14     7886.12     7789.33    240.19 o 
  -3  11  14     1212.07     1219.08    126.48 o 
  -2  11  14     5979.23     6218.22    216.66 o 
  -1  11  14      969.03     1041.74    118.99 o 
   0  11  14     9851.06     9992.20    287.63 o 
   1  11  14     1679.51     1844.07    155.83 o 
   2  11  14     8997.93     9434.93    290.43 o 
   3  11  14     1952.08     1660.08    146.05 o 
   4  11  14     4577.61     4123.98    207.09 o 
   5  11  14     7440.88     7465.15    278.37 o 
   6  11  14     2794.35     2955.89    221.87 o 
 -12  12  14     5376.45     5474.30    303.08 o 
 -11  12  14      940.34     1076.01    155.77 o 
 -10  12  14     4061.71     4193.10    216.45 o 
  -9  12  14      508.74      505.21    125.59 o 
  -8  12  14     2769.29     2918.21    181.98 o 
  -7  12  14     1584.81     1601.75    149.00 o 
  -6  12  14     4653.88     4733.92    204.98 o 
  -5  12  14     9459.38     9520.50    274.33 o 
  -4  12  14     3995.76     3868.59    189.44 o 
  -3  12  14     5840.57     6170.99    225.90 o 
  -2  12  14      154.10      188.36    102.57 o 
  -1  12  14     5245.21     5242.77    208.59 o 
   0  12  14      483.84      488.25    138.27 o 
   1  12  14    12364.91    12866.97    330.51 o 
   2  12  14      881.65      862.90    142.73 o 
   3  12  14     4483.64     4408.29    230.02 o 
   4  12  14     2402.60     2507.20    198.68 o 
   5  12  14     2561.47     2388.73    215.53 o 
 -11  13  14     2351.00     2364.71    199.29 o 
 -10  13  14      853.55      942.94    152.52 o 
  -9  13  14     1024.52     1135.57    153.57 o 
  -8  13  14      750.53      800.88    136.72 o 
  -7  13  14      915.32     1068.92    145.49 o 
  -6  13  14     3222.68     3492.60    194.09 o 
  -5  13  14     2567.45     2533.54    170.40 o 
  -4  13  14     6063.02     5960.33    229.47 o 
  -3  13  14      575.96      563.45    121.63 o 
  -2  13  14     1705.89     1899.58    156.41 o 
  -1  13  14       10.17       34.21    110.22 o 
   0  13  14     6746.38     6913.46    271.22 o 
   1  13  14       18.85      -30.19    129.40 o 
   2  13  14     5954.51     5979.98    257.35 o 
   3  13  14      696.28      699.43    140.98 o 
   4  13  14     1521.84     1497.85    190.59 o 
 -10  14  14      196.51       96.31    144.44 o 
  -9  14  14      111.96      170.64    134.12 o 
  -8  14  14      154.71       87.01    127.50 o 
  -7  14  14      515.92      480.89    133.79 o 
  -6  14  14      409.71      410.11    152.99 o 
  -5  14  14     3076.94     3135.25    193.13 o 
  -4  14  14      509.55      537.10    130.29 o 
  -3  14  14     1448.98     1528.48    156.37 o 
  -2  14  14      704.60      803.02    132.65 o 
  -1  14  14      604.01      579.52    154.17 o 
   0  14  14      200.79      166.28    143.25 o 
   1  14  14     3299.62     3258.73    217.32 o 
   2  14  14       86.74       44.12    123.90 o 
   3  14  14     1333.64     1425.56    187.45 o 
  -9  15  14        8.83       -7.83    153.31 o 
  -8  15  14       11.11       65.01    140.83 o 
  -7  15  14       95.51      -58.70    121.50 o 
  -6  15  14      159.79      209.37    130.26 o 
  -5  15  14       32.57       11.74    123.85 o 
  -4  15  14       78.84       99.57    126.65 o 
  -3  15  14      217.93      257.14    123.41 o 
  -2  15  14       45.95       45.58    124.51 o 
  -1  15  14        3.30      -37.93    137.58 o 
   0  15  14       48.93       69.28    134.21 o 
   1  15  14       72.02      195.50    154.47 o 
   2  15  14      269.09      219.37    181.38 o 
  -7  16  14      537.32      567.47    164.73 o 
  -6  16  14     1826.21     2006.10    190.11 o 
  -5  16  14      534.21      483.34    143.35 o 
  -4  16  14       45.01       54.07    132.37 o 
  -3  16  14      830.44      859.19    148.04 o 
  -2  16  14       78.56      117.42    130.32 o 
  -1  16  14      826.98      777.12    169.38 o 
   0  16  14        0.52      -43.55    161.78 o 
   1  16  14     1054.88     1215.79    289.06 o 
  -5  17  14     1591.74     1474.06    421.69 o 
  -4  17  14     4780.95     4934.48    293.33 o 
  -3  17  14      143.10      150.55    176.21 o 
  -2  17  14     2376.79     2508.96    246.32 o 
 -15   1  15      651.77      652.54    156.27 o 
 -14   1  15      161.94      145.87    112.62 o 
 -13   1  15     2319.70     2350.26    154.24 o 
 -12   1  15      530.12      457.79     97.70 o 
 -11   1  15     1701.17     1549.98    122.70 o 
 -10   1  15     1419.36     1317.99    115.15 o 
  -9   1  15      451.78      443.91     88.26 o 
  -8   1  15      206.13      178.39     76.17 o 
  -7   1  15     1099.22      983.27     93.80 o 
  -6   1  15      917.78      880.03     77.08 o 
  -5   1  15      123.60      111.29     61.22 o 
  -4   1  15     1939.80     1991.79     79.70 o 
  -3   1  15      847.91      796.54     59.97 o 
  -2   1  15       88.40       67.28     47.63 o 
  -1   1  15       70.24       88.25     48.11 o 
   0   1  15      545.03      598.39     59.35 o 
   1   1  15     1018.91     1060.05     85.58 o 
   2   1  15      613.37      703.17     85.20 o 
   3   1  15     1819.03     1958.50    126.23 o 
   4   1  15      797.09      820.45    118.28 o 
   5   1  15      877.78      857.27    130.56 o 
   6   1  15       34.49        1.91    110.62 o 
   7   1  15      217.02      267.90    136.27 o 
   8   1  15      170.41       68.27    147.53 o 
 -15   2  15      221.69      314.11    142.16 o 
 -14   2  15     5211.68     5032.94    238.92 o 
 -13   2  15       24.62       53.05    103.85 o 
 -12   2  15     8318.28     7969.43    275.58 o 
 -11   2  15     1509.86     1604.04    129.46 o 
 -10   2  15     3615.32     3417.91    158.02 o 
  -9   2  15      606.28      682.98     96.17 o 
  -8   2  15     6236.15     6003.35    183.91 o 
  -7   2  15     6846.03     6495.89    160.23 o 
  -6   2  15      723.81      642.26     75.29 o 
  -5   2  15     8433.72     8184.48    172.13 o 
  -4   2  15      306.76      336.75     63.96 o 
  -3   2  15     7196.05     7099.95    132.51 o 
  -2   2  15      609.53      583.19     57.68 o 
  -1   2  15     1145.61     1251.45     68.00 o 
   0   2  15     1039.19     1051.18     69.87 o 
   1   2  15     3873.12     3692.74    127.66 o 
   2   2  15     6207.48     6027.79    178.07 o 
   3   2  15      240.65      203.58     84.06 o 
   4   2  15     5787.67     5717.94    213.21 o 
   5   2  15      728.74      720.83    125.09 o 
   6   2  15     2009.08     2065.96    170.09 o 
   7   2  15     1150.32     1217.33    163.51 o 
   8   2  15     3578.54     3569.51    240.87 o 
 -15   3  15     5593.25     5506.16    292.37 o 
 -14   3  15       26.36      -37.30    121.69 o 
 -13   3  15    10313.01    10446.52    632.26 o 
 -12   3  15     3003.12     2627.27    176.30 o 
 -11   3  15     7567.53     7142.91    363.30 o 
 -10   3  15     4882.47     4738.93    184.97 o 
  -9   3  15     4560.72     4503.71    168.10 o 
  -8   3  15    12560.23    12029.65    234.77 o 
  -7   3  15     1995.65     1968.69     98.05 o 
  -6   3  15    20781.00    20658.09    275.55 o 
  -5   3  15      132.69      162.08     62.29 o 
  -4   3  15    15626.71    14572.78    225.15 o 
  -3   3  15     2638.21     2548.08    100.12 o 
  -2   3  15     9144.58     9082.06    150.94 o 
  -1   3  15     4806.94     4694.09    109.40 o 
   0   3  15     5814.27     5795.16    165.45 o 
   1   3  15    16126.62    15871.41    225.71 o 
   2   3  15     3056.52     3138.21    137.10 o 
   3   3  15    10234.16     9993.41    236.03 o 
   4   3  15      172.04      196.75     98.56 o 
   5   3  15     7535.16     7362.54    253.41 o 
   6   3  15       81.60      112.19    117.35 o 
   7   3  15     4522.08     5052.17    245.77 o 
   8   3  15     1600.46     1373.99    196.00 o 
 -15   4  15        5.43      -36.93    147.34 o 
 -14   4  15     8752.15     8290.13    501.30 o 
 -13   4  15     1658.74     1569.95    162.95 o 
 -12   4  15     7736.17     7620.37    266.02 o 
 -11   4  15     7384.32     7296.31    315.62 o 
 -10   4  15     7221.69     7052.02    227.32 o 
  -9   4  15    10917.02    11236.44    360.35 o 
  -8   4  15     1673.03     1743.76    110.13 o 
  -7   4  15    28969.57    29718.45    558.71 o 
  -6   4  15       42.12       35.25     67.57 o 
  -5   4  15    24401.36    23723.83    306.66 o 
  -4   4  15     1065.51     1066.19     87.22 o 
  -3   4  15    26657.90    26242.90    309.61 o 
  -2   4  15     3831.50     3916.54    115.61 o 
  -1   4  15     7474.49     7465.00    198.50 o 
   0   4  15    22004.19    22358.27    327.62 o 
   1   4  15     7802.88     7691.67    208.05 o 
   2   4  15    18983.58    18520.82    298.45 o 
   3   4  15     1524.56     1526.44    116.08 o 
   4   4  15    13041.65    12694.80    276.04 o 
   5   4  15       72.14      110.39    109.88 o 
   6   4  15    10139.19     9997.64    303.36 o 
   7   4  15      467.60      379.89    140.34 o 
   8   4  15     6402.27     6437.12    292.91 o 
 -15   5  15     5516.45     5513.32    413.39 o 
 -14   5  15      772.65      775.18    153.72 o 
 -13   5  15     7586.54     7618.37    468.11 o 
 -12   5  15     2946.75     2962.68    207.59 o 
 -11   5  15     7174.92     7567.10    454.55 o 
 -10   5  15     9155.63     9174.42    433.49 o 
  -9   5  15     3131.56     3184.06    161.55 o 
  -8   5  15    22543.19    22271.95    448.18 o 
  -7   5  15      748.35      690.06     85.22 o 
  -6   5  15    34699.84    34606.61    517.12 o 
  -5   5  15      714.23      647.63     82.51 o 
  -4   5  15    31274.04    31512.16    356.77 o 
  -3   5  15     2920.93     3068.74    113.28 o 
  -2   5  15    25268.04    27225.98    486.83 o 
  -1   5  15    12769.38    13021.46    282.79 o 
   0   5  15    12004.68    12042.02    219.48 o 
   1   5  15    20366.07    20514.33    391.78 o 
   2   5  15     6084.07     5792.97    177.96 o 
   3   5  15    13760.04    13473.40    271.55 o 
   4   5  15     1227.60     1173.19    119.98 o 
   5   5  15    14636.54    14741.08    345.27 o 
   6   5  15      339.03      382.27    131.56 o 
   7   5  15    10733.58    10769.59    333.67 o 
   8   5  15     1015.87     1163.96    243.65 o 
 -15   6  15       20.39      -35.35    221.20 o 
 -14   6  15     6611.62     6759.97    316.75 o 
 -13   6  15     3144.00     3387.75    231.33 o 
 -12   6  15     5052.32     5196.73    332.18 o 
 -11   6  15     6077.46     6413.46    285.95 o 
 -10   6  15     9354.17     9640.87    263.87 o 
  -9   6  15    17773.26    17763.01    417.35 o 
  -8   6  15     1333.81     1442.43    125.69 o 
  -7   6  15    22981.53    23305.49    369.99 o 
  -6   6  15      284.13      256.29     76.02 o 
  -5   6  15    21680.86    21104.11    326.59 o 
  -4   6  15     1110.36     1091.75     93.78 o 
  -3   6  15    23913.61    25648.68    720.56 o 
  -2   6  15     5263.81     5393.88    146.59 o 
  -1   6  15    14933.07    15013.12    247.99 o 
   0   6  15    27387.79    28741.96    556.54 o 
   1   6  15     2935.22     3063.50    131.85 o 
   2   6  15    13238.25    13268.37    312.94 o 
   3   6  15     4021.39     3990.42    165.45 o 
   4   6  15    12935.37    12534.20    279.19 o 
   5   6  15        6.32       46.47    110.05 o 
   6   6  15    14306.68    14580.60    365.02 o 
   7   6  15     1345.28     1328.87    179.76 o 
 -14   7  15      882.26      784.83    211.89 o 
 -13   7  15     4165.19     4220.21    297.01 o 
 -12   7  15     1544.32     1725.24    182.98 o 
 -11   7  15     4754.40     4829.13    211.57 o 
 -10   7  15     5113.61     5085.54    205.38 o 
  -9   7  15     6612.53     6481.35    230.72 o 
  -8   7  15    13719.11    13756.03    438.72 o 
  -7   7  15      185.66      128.84     90.46 o 
  -6   7  15    15816.17    15510.06    308.57 o 
  -5   7  15      409.97      400.82     80.64 o 
  -4   7  15    14038.83    15016.68    461.85 o 
  -3   7  15      868.31      863.00     90.14 o 
  -2   7  15    14978.86    15458.44    321.09 o 
  -1   7  15    10492.46    10571.72    218.64 o 
   0   7  15     5076.02     5005.45    178.41 o 
   1   7  15    11939.75    12512.44    487.87 o 
   2   7  15      604.31      644.75     98.15 o 
   3   7  15     5641.29     5643.71    190.03 o 
   4   7  15       29.92        3.01     94.69 o 
   5   7  15     8442.39     8670.21    287.01 o 
   6   7  15     1258.30     1348.14    166.68 o 
   7   7  15     5413.32     5482.90    264.77 o 
 -14   8  15     2365.00     2466.89    252.24 o 
 -13   8  15      602.06      625.45    169.29 o 
 -12   8  15     4836.04     4835.15    261.17 o 
 -11   8  15      931.06     1048.79    137.93 o 
 -10   8  15     7419.91     7494.06    243.81 o 
  -9   8  15     3231.20     3219.57    173.65 o 
  -8   8  15     2907.57     2846.23    162.67 o 
  -7   8  15     3924.11     4113.23    182.21 o 
  -6   8  15       45.97       19.02     88.71 o 
  -5   8  15     8204.24     8147.20    234.29 o 
  -4   8  15      400.40      369.34     97.10 o 
  -3   8  15     2589.19     2609.97    134.89 o 
  -2   8  15      680.87      658.61     85.96 o 
  -1   8  15     4225.81     4218.20    153.84 o 
   0   8  15     4360.10     4648.83    186.69 o 
   1   8  15      576.94      667.87    110.56 o 
   2   8  15     5051.15     5069.43    222.45 o 
   3   8  15       60.65      138.90     90.24 o 
   4   8  15     1580.60     1697.51    140.41 o 
   5   8  15      401.31      332.08    129.75 o 
   6   8  15     4427.01     4722.97    239.94 o 
   7   8  15     1973.23     2023.40    256.05 o 
 -13   9  15     1252.68     1357.03    199.99 o 
 -12   9  15      598.81      628.26    139.88 o 
 -11   9  15     1636.32     1714.75    158.56 o 
 -10   9  15      428.57      358.14    118.23 o 
  -9   9  15      924.69      824.03    125.84 o 
  -8   9  15      397.77      390.20    111.95 o 
  -7   9  15      209.69      239.33    102.28 o 
  -6   9  15     1765.01     1852.50    141.06 o 
  -5   9  15       17.50       44.23     89.37 o 
  -4   9  15     1309.49     1495.08    128.20 o 
  -3   9  15      360.01      358.62    100.23 o 
  -2   9  15      250.52      262.45     96.01 o 
  -1   9  15      121.58      212.51     84.84 o 
   0   9  15      388.62      570.51    107.50 o 
   1   9  15     1873.87     1756.77    139.16 o 
   2   9  15      247.91      173.44    122.76 o 
   3   9  15      855.51      932.42    132.72 o 
   4   9  15      532.15      418.28    117.04 o 
   5   9  15       73.74       44.43    110.26 o 
   6   9  15      556.75      607.26    157.02 o 
 -13  10  15       50.44       78.15    190.01 o 
 -12  10  15      439.44      502.15    148.38 o 
 -11  10  15      249.99      216.75    123.62 o 
 -10  10  15        4.91       17.87    110.40 o 
  -9  10  15      342.83      283.82    115.67 o 
  -8  10  15       75.12       63.99    103.16 o 
  -7  10  15        7.48       13.64     98.71 o 
  -6  10  15       68.04       66.11     99.66 o 
  -5  10  15      798.69      813.16    119.50 o 
  -4  10  15      144.12      143.58    100.01 o 
  -3  10  15      114.12      109.81     93.10 o 
  -2  10  15        2.46      -17.49     95.03 o 
  -1  10  15      593.05      547.77     96.08 o 
   0  10  15        7.79       43.79    100.57 o 
   1  10  15      285.09      352.45    113.12 o 
   2  10  15      528.82      472.76    138.98 o 
   3  10  15      100.93       99.20    113.60 o 
   4  10  15      535.30      479.71    131.77 o 
   5  10  15      903.19      969.64    162.11 o 
   6  10  15       30.07      140.77    206.33 o 
 -12  11  15      174.74       97.24    142.29 o 
 -11  11  15      272.18      306.87    132.29 o 
 -10  11  15      107.60       79.00    121.29 o 
  -9  11  15      945.59      895.88    138.21 o 
  -8  11  15     1150.39     1215.93    138.85 o 
  -7  11  15       70.18       15.36    106.80 o 
  -6  11  15       34.57       39.72    102.35 o 
  -5  11  15      296.24      315.47    112.11 o 
  -4  11  15       70.10       74.44     98.40 o 
  -3  11  15       67.35       75.80    100.99 o 
  -2  11  15     2699.64     2836.73    165.29 o 
  -1  11  15      417.78      386.35    125.67 o 
   0  11  15       23.08       20.77    100.98 o 
   1  11  15       74.49       46.99    118.66 o 
   2  11  15       62.33       54.97    150.74 o 
   3  11  15      235.27      149.18    130.03 o 
   4  11  15      444.61      453.98    141.17 o 
   5  11  15     2066.75     2060.04    199.88 o 
 -11  12  15      223.05      210.87    140.54 o 
 -10  12  15     3043.17     2940.51    197.39 o 
  -9  12  15     1830.36     1914.54    168.11 o 
  -8  12  15     2014.78     1956.28    165.67 o 
  -7  12  15     2075.34     2211.94    167.86 o 
  -6  12  15     1085.20     1092.05    139.85 o 
  -5  12  15     1209.51     1232.38    142.03 o 
  -4  12  15      167.91       93.22    113.55 o 
  -3  12  15     2539.30     2515.63    165.02 o 
  -2  12  15      307.32      351.25    117.82 o 
  -1  12  15     2917.99     2615.15    192.33 o 
   0  12  15      708.76      746.74    152.61 o 
   1  12  15      149.50      203.61    128.48 o 
   2  12  15      716.30      855.61    190.74 o 
   3  12  15       81.22       77.27    140.35 o 
   4  12  15     3310.35     3272.99    234.47 o 
 -11  13  15     3492.85     3495.04    429.90 o 
 -10  13  15     2562.51     2439.37    196.63 o 
  -9  13  15     2788.16     2694.44    193.58 o 
  -8  13  15     5652.84     6020.52    246.81 o 
  -7  13  15     1437.08     1481.39    151.38 o 
  -6  13  15     3987.01     4256.25    212.67 o 
  -5  13  15      137.68       99.80    120.14 o 
  -4  13  15     5403.14     5657.29    230.60 o 
  -3  13  15     2135.68     2162.94    166.05 o 
  -2  13  15     8255.47     7996.37    261.66 o 
  -1  13  15     1201.47     1257.65    168.31 o 
   0  13  15     2287.43     2401.59    195.73 o 
   1  13  15     2408.89     2526.92    204.07 o 
   2  13  15      519.71      538.23    195.08 o 
   3  13  15     5203.84     4972.78    265.98 o 
  -9  14  15     5822.89     5817.45    301.66 o 
  -8  14  15     1922.79     2122.53    185.96 o 
  -7  14  15     6583.25     6625.30    261.26 o 
  -6  14  15     1269.11     1297.79    160.30 o 
  -5  14  15     8933.77     8973.09    289.96 o 
  -4  14  15     2322.52     2545.53    186.26 o 
  -3  14  15     7935.54     8001.43    273.77 o 
  -2  14  15     2743.50     3081.50    192.52 o 
  -1  14  15     6270.96     6720.11    287.61 o 
   0  14  15     2078.02     2237.70    202.28 o 
   1  14  15     3523.95     3591.14    236.01 o 
   2  14  15     7670.96     7687.95    346.31 o 
  -8  15  15     7763.45     7682.08    353.73 o 
  -7  15  15     1116.97     1221.15    170.36 o 
  -6  15  15    10277.65    10971.24    328.89 o 
  -5  15  15      315.74      349.78    141.23 o 
  -4  15  15     9295.07     9698.59    305.72 o 
  -3  15  15     4297.50     4330.48    221.26 o 
  -2  15  15     8611.07     8957.91    328.78 o 
  -1  15  15     2772.80     2977.73    220.04 o 
   0  15  15     7209.74     7742.85    314.81 o 
   1  15  15     4588.49     4991.95    427.23 o 
  -6  16  15      273.68      217.99    192.46 o 
  -5  16  15     9900.58    10158.37    330.90 o 
  -4  16  15     1177.78     1176.85    181.24 o 
  -3  16  15     8506.15     8809.06    306.18 o 
  -2  16  15     4631.65     4787.92    270.58 o 
 -15   0  16     5533.44     5413.25    743.80 o 
 -14   0  16     6885.28     6453.11    491.28 o 
 -13   0  16     7082.83     6708.89    557.80 o 
 -12   0  16     2699.83     2828.26    231.37 o 
 -11   0  16    19438.62    18595.53   1449.22 o 
 -10   0  16      613.94      624.75    155.82 o 
  -9   0  16     6798.86     6517.10    285.94 o 
  -8   0  16      133.72       22.68    104.29 o 
  -7   0  16    15824.53    15043.22    394.78 o 
  -6   0  16     1039.93      935.82    132.08 o 
  -5   0  16    11000.56    10789.39    318.99 o 
  -4   0  16    16671.11    16638.33    289.15 o 
  -3   0  16     9452.66     9113.67    216.35 o 
  -2   0  16     6010.40     5663.84    176.89 o 
  -1   0  16     2461.65     2610.21    147.59 o 
   0   0  16     4645.08     4568.37    192.27 o 
   1   0  16     1530.78     1599.43    141.37 o 
   2   0  16     8953.57     8906.78    287.96 o 
   3   0  16     2176.25     2128.15    210.83 o 
   4   0  16    14005.41    14410.74    493.75 o 
   5   0  16     1205.89     1179.90    205.74 o 
   6   0  16     7592.15     7590.78    399.40 o 
   7   0  16     2102.76     2196.21    291.64 o 
 -15   1  16     3652.22     3492.50    230.16 o 
 -14   1  16     5846.37     5877.21    261.22 o 
 -13   1  16     5257.76     5141.28    259.40 o 
 -12   1  16     9538.38     8772.82    480.23 o 
 -11   1  16      113.37       32.98     86.78 o 
 -10   1  16    15932.39    15672.87    599.76 o 
  -9   1  16       86.51       51.83     80.26 o 
  -8   1  16    14462.97    13978.10    275.09 o 
  -7   1  16      305.34      233.24     78.20 o 
  -6   1  16    12246.55    12131.23    361.64 o 
  -5   1  16     5675.70     5428.56    147.74 o 
  -4   1  16     9465.71     9204.61    175.71 o 
  -3   1  16    11527.92    11319.13    169.90 o 
  -2   1  16     3267.97     3285.55    100.68 o 
  -1   1  16     6585.42     6699.12    134.83 o 
   0   1  16     3727.20     3535.86    116.13 o 
   1   1  16     5706.37     6195.45    165.83 o 
   2   1  16       47.83       39.51     73.13 o 
   3   1  16    13183.67    13179.94    276.09 o 
   4   1  16     2890.18     2803.55    174.14 o 
   5   1  16    10140.19    10349.82    301.98 o 
   6   1  16      326.76      407.04    134.63 o 
   7   1  16     3347.11     3208.12    223.95 o 
 -15   2  16     3781.45     3872.07    309.29 o 
 -14   2  16     3502.00     3384.59    328.47 o 
 -13   2  16     4320.50     4036.61    219.64 o 
 -12   2  16      106.29       16.21     96.30 o 
 -11   2  16     4986.97     4804.84    187.60 o 
 -10   2  16      284.23      237.44     94.69 o 
  -9   2  16     9096.96     8819.47    231.19 o 
  -8   2  16       24.76       26.89     74.29 o 
  -7   2  16    11135.77    10648.61    236.99 o 
  -6   2  16     3142.76     2938.89    121.17 o 
  -5   2  16     4621.40     4469.74    136.99 o 
  -4   2  16     7681.88     7482.97    149.74 o 
  -3   2  16     2764.45     2872.59    109.23 o 
  -2   2  16    10139.24     9913.97    162.18 o 
  -1   2  16     3638.77     3608.95    102.49 o 
   0   2  16    11928.38    11953.28    196.69 o 
   1   2  16      551.54      593.33     82.52 o 
   2   2  16     7689.55     7508.70    204.69 o 
   3   2  16      996.20      971.76    113.12 o 
   4   2  16    13382.35    13602.79    322.83 o 
   5   2  16      781.66      795.99    139.60 o 
   6   2  16     6836.12     6883.64    271.13 o 
   7   2  16     3035.95     3289.27    227.11 o 
 -15   3  16     1278.80     1298.71    194.26 o 
 -14   3  16     3936.58     3747.65    323.84 o 
 -13   3  16      154.13      159.44    121.91 o 
 -12   3  16      485.31      418.66    119.92 o 
 -11   3  16      344.70      278.74     97.75 o 
 -10   3  16     3380.70     3428.01    165.69 o 
  -9   3  16     1045.48      964.76    106.69 o 
  -8   3  16     7050.89     6845.81    200.63 o 
  -7   3  16     2150.60     1990.90    110.52 o 
  -6   3  16     3503.18     3121.77    124.00 o 
  -5   3  16     2714.85     2568.55    114.36 o 
  -4   3  16      163.75      186.92     66.82 o 
  -3   3  16    14224.27    13814.26    217.44 o 
  -2   3  16     1053.47     1153.31     74.03 o 
  -1   3  16     7732.98     7698.54    142.13 o 
   0   3  16      189.80      226.29     66.92 o 
   1   3  16     2594.85     2580.70    120.78 o 
   2   3  16        7.32       20.19     77.33 o 
   3   3  16     4656.32     4613.01    177.82 o 
   4   3  16      506.80      549.37    119.37 o 
   5   3  16     7951.21     8109.24    272.44 o 
   6   3  16     1247.29     1292.77    158.87 o 
   7   3  16     1912.26     1942.26    201.82 o 
 -15   4  16     1079.33     1136.65    196.17 o 
 -14   4  16       48.00        0.55    138.18 o 
 -13   4  16      719.27      774.34    141.70 o 
 -12   4  16      474.95      401.81    121.27 o 
 -11   4  16       91.92       49.23    106.83 o 
 -10   4  16      782.82      621.66    108.91 o 
  -9   4  16     2071.87     1943.07    138.72 o 
  -8   4  16      569.07      575.94    101.26 o 
  -7   4  16      663.91      670.67     90.18 o 
  -6   4  16      294.98      267.43     75.29 o 
  -5   4  16      195.85      201.49     71.37 o 
  -4   4  16     1462.59     1348.86     93.68 o 
  -3   4  16      227.65      184.59     63.64 o 
  -2   4  16     3646.33     3730.98    117.94 o 
  -1   4  16     1388.74     1341.65     87.88 o 
   0   4  16     2822.82     2944.83    116.75 o 
   1   4  16       40.32       64.39     69.00 o 
   2   4  16     2047.71     1971.92    124.94 o 
   3   4  16       24.90       17.24     85.76 o 
   4   4  16     3740.71     3772.88    193.94 o 
   5   4  16       10.78       34.17    113.18 o 
   6   4  16     2173.59     2197.02    186.03 o 
   7   4  16      523.01      549.78    173.26 o 
 -14   5  16      335.10      317.04    149.69 o 
 -13   5  16       34.36       23.59    117.98 o 
 -12   5  16      742.14      701.82    142.12 o 
 -11   5  16      342.47      429.60    128.30 o 
 -10   5  16        4.16      -13.43    104.40 o 
  -9   5  16      171.78      131.03    107.73 o 
  -8   5  16      516.70      549.46     92.13 o 
  -7   5  16      272.80      302.79     81.99 o 
  -6   5  16      149.33       94.55     72.74 o 
  -5   5  16      110.85      112.74     71.82 o 
  -4   5  16      401.60      282.48     76.11 o 
  -3   5  16      393.99      442.01     74.55 o 
  -2   5  16        8.18       -8.41     56.51 o 
  -1   5  16       38.57       87.46     66.01 o 
   0   5  16      177.26      133.49     88.92 o 
   1   5  16     1172.89     1191.67    117.92 o 
   2   5  16        2.38      -43.85     73.90 o 
   3   5  16        3.61        9.53     89.22 o 
   4   5  16      178.63      219.71     96.10 o 
   5   5  16     1377.30     1328.99    154.62 o 
   6   5  16        7.71       -1.69    137.45 o 
   7   5  16      446.56      373.97    182.38 o 
 -14   6  16      107.49       56.16    168.85 o 
 -13   6  16      124.18       52.27    148.29 o 
 -12   6  16      235.95      300.47    140.57 o 
 -11   6  16     2240.13     2330.16    192.82 o 
 -10   6  16       14.53       13.17    113.62 o 
  -9   6  16      300.94      370.14    109.38 o 
  -8   6  16      108.33      117.74     92.46 o 
  -7   6  16      555.36      642.86    105.39 o 
  -6   6  16     1953.29     1846.81    115.86 o 
  -5   6  16     1488.99     1423.93    104.68 o 
  -4   6  16      543.52      524.68     81.94 o 
  -3   6  16      533.30      566.02     84.09 o 
  -2   6  16      660.37      520.79     80.51 o 
  -1   6  16        9.11        7.19     82.20 o 
   0   6  16     5124.97     5214.19    183.26 o 
   1   6  16      432.96      420.79    125.72 o 
   2   6  16     1877.93     2022.10    130.61 o 
   3   6  16        2.30      -30.40     89.13 o 
   4   6  16      891.66      810.30    119.94 o 
   5   6  16      610.11      686.66    137.56 o 
   6   6  16      322.83      208.87    150.21 o 
 -14   7  16     1499.20     1504.90    229.70 o 
 -13   7  16       53.66       90.26    151.14 o 
 -12   7  16     1804.20     2069.61    201.81 o 
 -11   7  16      162.96      198.75    128.20 o 
 -10   7  16     2392.97     2495.02    190.89 o 
  -9   7  16        8.78        3.47     99.05 o 
  -8   7  16     1791.13     1773.02    140.58 o 
  -7   7  16     4154.84     4136.20    256.56 o 
  -6   7  16     3014.13     2974.95    158.97 o 
  -5   7  16     3213.86     3176.45    163.74 o 
  -4   7  16     2594.17     2611.08    123.28 o 
  -3   7  16     2987.52     3043.52    129.64 o 
  -2   7  16     1415.49     1304.15    106.21 o 
  -1   7  16     9038.03     9221.63    266.63 o 
   0   7  16       10.78      -17.13     92.90 o 
   1   7  16    10509.95    10642.69    320.30 o 
   2   7  16      262.02      267.87    100.45 o 
   3   7  16     2975.42     3158.09    226.63 o 
   4   7  16      680.81      665.74    119.08 o 
   5   7  16     3479.16     3547.31    212.14 o 
   6   7  16     3723.73     3819.02    233.57 o 
 -13   8  16     4385.83     4886.46    287.11 o 
 -12   8  16      490.46      604.35    163.68 o 
 -11   8  16     3928.51     4030.85    241.76 o 
 -10   8  16     1730.79     1789.92    152.50 o 
  -9   8  16     7952.53     8090.32    256.16 o 
  -8   8  16     1311.88     1367.41    136.21 o 
  -7   8  16     5879.84     5887.08    214.72 o 
  -6   8  16     4708.37     4803.42    194.67 o 
  -5   8  16     5140.28     4991.84    197.73 o 
  -4   8  16     3107.53     3106.57    161.27 o 
  -3   8  16     4420.95     4328.00    181.70 o 
  -2   8  16     6159.72     6302.99    182.16 o 
  -1   8  16      573.89      509.25    104.30 o 
   0   8  16    18753.19    19647.99    569.68 o 
   1   8  16        2.14       -3.01    118.33 o 
   2   8  16     8897.88     8473.19    416.10 o 
   3   8  16       47.46       40.60    120.12 o 
   4   8  16     5062.25     4998.06    234.63 o 
   5   8  16     2284.01     2255.11    194.35 o 
   6   8  16     3820.89     3860.10    291.33 o 
 -13   9  16     1146.97     1160.40    226.67 o 
 -12   9  16     5316.34     5252.14    283.83 o 
 -11   9  16      694.43      624.85    138.98 o 
 -10   9  16     9155.09     8971.87    276.20 o 
  -9   9  16      258.75      227.72    114.48 o 
  -8   9  16     9437.77     9878.33    424.04 o 
  -7   9  16     3281.14     3140.20    176.52 o 
  -6   9  16     7723.31     7313.17    239.71 o 
  -5   9  16     2287.66     2364.07    154.25 o 
  -4   9  16     6629.11     6603.85    224.14 o 
  -3   9  16     1454.96     1588.13    135.39 o 
  -2   9  16     4387.47     4288.47    185.08 o 
  -1   9  16     9516.17     9321.96    312.77 o 
   0   9  16      336.01      379.26    112.19 o 
   1   9  16    13987.05    14887.09    497.23 o 
   2   9  16        2.11      132.99    107.39 o 
   3   9  16     4426.58     4390.12    222.19 o 
   4   9  16      465.31      515.92    143.08 o 
   5   9  16     7694.46     8048.44    343.46 o 
 -12  10  16     1265.38     1273.88    209.11 o 
 -11  10  16     8930.19     9099.45    295.58 o 
 -10  10  16     1458.96     1386.80    158.55 o 
  -9  10  16    10318.05    10745.08    301.08 o 
  -8  10  16      721.94      704.08    131.61 o 
  -7  10  16     5367.04     5441.76    221.28 o 
  -6  10  16     1782.59     1953.89    154.77 o 
  -5  10  16     9706.85     9419.33    271.61 o 
  -4  10  16     1922.70     2011.44    152.03 o 
  -3  10  16     5351.25     5439.46    212.81 o 
  -2  10  16     5317.34     5614.62    212.38 o 
  -1  10  16      683.06      797.39    115.54 o 
   0  10  16     8313.34     8447.09    411.56 o 
   1  10  16      174.02      138.41    152.44 o 
   2  10  16     7506.59     7217.02    324.42 o 
   3  10  16       52.74       58.84    122.41 o 
   4  10  16     4020.91     4096.23    225.35 o 
   5  10  16      988.26     1149.58    279.06 o 
 -12  11  16     9286.26     9691.84    601.12 o 
 -11  11  16      387.24      396.05    150.21 o 
 -10  11  16     8845.86     9129.45    345.63 o 
  -9  11  16       33.42        6.74    118.34 o 
  -8  11  16     6615.98     6728.65    252.24 o 
  -7  11  16      801.47      769.66    132.77 o 
  -6  11  16     8780.08     8713.64    270.11 o 
  -5  11  16     1093.97     1159.38    140.21 o 
  -4  11  16     5887.45     6033.48    226.32 o 
  -3  11  16     2499.57     2780.69    170.74 o 
  -2  11  16     2882.32     2970.18    176.03 o 
  -1  11  16     3883.38     4049.61    223.38 o 
   0  11  16      779.26      784.22    146.01 o 
   1  11  16     7949.91     7846.83    358.51 o 
   2  11  16        6.90       64.00    114.63 o 
   3  11  16     6302.18     6117.52    282.07 o 
   4  11  16      332.60      301.35    188.53 o 
 -11  12  16     7948.93     7499.64    528.85 o 
 -10  12  16       11.80       76.76    136.93 o 
  -9  12  16     3184.29     3387.27    205.17 o 
  -8  12  16     1105.14     1157.16    150.83 o 
  -7  12  16     3257.59     3519.99    198.19 o 
  -6  12  16     1374.39     1320.62    148.40 o 
  -5  12  16     6412.68     6666.49    328.67 o 
  -4  12  16     2994.61     3060.66    184.36 o 
  -3  12  16     1839.90     2085.16    162.51 o 
  -2  12  16     3306.32     3239.00    326.00 o 
  -1  12  16      114.23      172.76    136.02 o 
   0  12  16     3958.53     4068.04    233.82 o 
   1  12  16      609.29      518.14    175.88 o 
   2  12  16     9387.32     9067.10    291.23 o 
   3  12  16      237.75      210.20    171.00 o 
 -10  13  16     1700.54     1740.01    272.81 o 
  -9  13  16     1247.42     1302.57    171.77 o 
  -8  13  16      503.31      540.76    140.99 o 
  -7  13  16      447.74      534.96    138.07 o 
  -6  13  16     2498.01     2637.13    184.99 o 
  -5  13  16     2623.49     2781.34    185.32 o 
  -4  13  16      976.28     1147.96    149.37 o 
  -3  13  16     2665.00     2708.75    185.11 o 
  -2  13  16       26.00       42.98    132.22 o 
  -1  13  16     1645.27     1769.46    185.98 o 
   0  13  16      813.04      770.17    161.55 o 
   1  13  16     5081.03     5287.54    345.70 o 
   2  13  16        4.28      -10.57    162.79 o 
  -8  14  16     1192.57     1139.87    173.02 o 
  -7  14  16      380.33      387.69    143.50 o 
  -6  14  16     1425.77     1352.36    165.45 o 
  -5  14  16       82.73       44.64    127.26 o 
  -4  14  16     1353.84     1476.15    167.20 o 
  -3  14  16      108.50       78.92    125.32 o 
  -2  14  16      284.03      281.85    149.20 o 
  -1  14  16        4.33      -11.58    145.44 o 
   0  14  16     1077.05     1160.66    187.37 o 
   1  14  16      142.19      163.42    283.32 o 
  -6  15  16      167.29      222.94    154.34 o 
  -5  15  16      111.33       88.15    141.67 o 
  -4  15  16      183.34      183.02    140.24 o 
  -3  15  16        1.00      -26.58    142.12 o 
  -2  15  16      365.25      396.38    168.30 o 
  -1  15  16       40.62      166.43    191.78 o 
 -14   1  17      795.70      701.49    155.05 o 
 -13   1  17      123.47      157.51    113.80 o 
 -12   1  17     2974.42     2827.62    164.69 o 
 -11   1  17      322.75      352.98    106.16 o 
 -10   1  17     2857.01     2642.33    150.79 o 
  -9   1  17      660.68      656.35    102.78 o 
  -8   1  17     1513.16     1514.30    117.53 o 
  -7   1  17      579.28      562.75     90.34 o 
  -6   1  17     5135.96     4815.50    167.30 o 
  -5   1  17     1393.15     1214.22    100.58 o 
  -4   1  17       41.45       34.99     68.86 o 
  -3   1  17     1629.37     1623.82     93.22 o 
  -2   1  17      101.49       61.48     55.76 o 
  -1   1  17      467.08      510.45     71.83 o 
   0   1  17       30.35       66.31     68.55 o 
   1   1  17     2475.57     2588.91    126.59 o 
   2   1  17       18.33       77.06     85.09 o 
   3   1  17     1258.63     1116.68    130.37 o 
   4   1  17      656.25      624.53    128.59 o 
   5   1  17      103.32       75.91    123.63 o 
   6   1  17      143.78      205.22    147.70 o 
 -14   2  17      118.62      101.00    139.03 o 
 -13   2  17     4678.45     4277.28    223.95 o 
 -12   2  17       35.36      -26.50    101.04 o 
 -11   2  17     7525.38     7369.55    233.62 o 
 -10   2  17     1894.90     1863.58    138.10 o 
  -9   2  17     2037.96     2107.39    137.51 o 
  -8   2  17      978.91      943.65    107.22 o 
  -7   2  17    12264.86    12060.03    256.57 o 
  -6   2  17     4373.70     4227.35    159.00 o 
  -5   2  17     5709.20     5551.10    175.09 o 
  -4   2  17     8420.07     8483.17    177.44 o 
  -3   2  17      175.48      136.33     61.52 o 
  -2   2  17     5173.03     5322.43    144.71 o 
  -1   2  17      116.57       91.49     66.01 o 
   0   2  17     9043.26     8872.20    178.26 o 
   1   2  17      141.45      183.69     80.29 o 
   2   2  17     5453.29     5231.50    183.92 o 
   3   2  17     2279.38     2364.47    148.28 o 
   4   2  17      946.33      960.48    137.31 o 
   5   2  17     1055.99     1252.07    157.21 o 
   6   2  17       95.10      147.11    148.17 o 
 -14   3  17     5173.95     5015.60    260.07 o 
 -13   3  17       73.11       48.04    125.11 o 
 -12   3  17     8245.08     7945.08    409.07 o 
 -11   3  17      178.56      156.67    107.86 o 
 -10   3  17    10324.65    10209.29    261.24 o 
  -9   3  17     1585.47     1318.48    120.86 o 
  -8   3  17     9290.13     8728.43    228.96 o 
  -7   3  17     5578.25     5486.99    183.45 o 
  -6   3  17     8815.60     8694.37    219.47 o 
  -5   3  17     9959.83    10268.06    206.48 o 
  -4   3  17      524.08      464.93     77.81 o 
  -3   3  17    14699.28    14607.57    231.36 o 
  -2   3  17       38.16       24.54     64.12 o 
  -1   3  17    11954.12    12191.77    229.63 o 
   0   3  17      879.97     1049.09    101.38 o 
   1   3  17    11036.39    11109.57    240.07 o 
   2   3  17     3336.56     3239.06    156.26 o 
   3   3  17     7201.92     7443.64    225.91 o 
   4   3  17     7359.05     7373.25    258.63 o 
   5   3  17      507.80      517.04    141.02 o 
   6   3  17     4096.60     4366.86    244.53 o 
 -14   4  17      388.91      292.04    159.98 o 
 -13   4  17     5368.42     5228.71    250.39 o 
 -12   4  17       78.57       85.22    116.52 o 
 -11   4  17    10769.54    10533.88    471.39 o 
 -10   4  17     1073.49      988.58    139.92 o 
  -9   4  17     7128.26     6879.86    215.35 o 
  -8   4  17     4961.66     4711.90    177.66 o 
  -7   4  17     7582.87     6958.82    247.73 o 
  -6   4  17    12926.59    12575.62    231.48 o 
  -5   4  17     3764.59     3752.62    139.70 o 
  -4   4  17    19223.56    18783.23    272.38 o 
  -3   4  17        5.31       31.26     59.69 o 
  -2   4  17    16764.80    16601.23    380.32 o 
  -1   4  17      791.25      912.05     96.62 o 
   0   4  17    17924.64    18529.00    554.43 o 
   1   4  17     5159.41     5203.84    204.16 o 
   2   4  17     9787.42     9876.27    243.86 o 
   3   4  17    10355.31    10409.08    260.15 o 
   4   4  17     4478.60     4507.08    214.23 o 
   5   4  17     8678.47     8874.94    381.19 o 
   6   4  17      304.93      320.85    161.04 o 
 -14   5  17     5081.70     5124.16    272.99 o 
 -13   5  17       65.55      -60.03    126.94 o 
 -12   5  17     6411.01     5743.96    251.58 o 
 -11   5  17      274.76      275.99    128.79 o 
 -10   5  17     7091.80     7553.64    359.87 o 
  -9   5  17     2147.48     2047.60    175.17 o 
  -8   5  17     4793.99     5042.42    235.13 o 
  -7   5  17     8911.66     9274.95    219.20 o 
  -6   5  17     2560.47     2425.10    126.56 o 
  -5   5  17    13924.76    13693.66    308.08 o 
  -4   5  17      746.68      677.26     91.17 o 
  -3   5  17    22765.53    23276.84    537.70 o 
  -2   5  17      193.49      193.93     73.68 o 
  -1   5  17    21827.66    22867.50    448.57 o 
   0   5  17     4607.69     4528.62    224.46 o 
   1   5  17    10060.36     9824.37    297.16 o 
   2   5  17    10898.12    10578.63    288.82 o 
   3   5  17     7550.66     7907.34    234.83 o 
   4   5  17    10165.61     9620.25    264.50 o 
   5   5  17     4093.37     4413.87    232.69 o 
   6   5  17    12991.27    13632.80    386.77 o 
 -14   6  17       70.85       84.99    448.79 o 
 -13   6  17     4820.22     5296.72    289.74 o 
 -12   6  17       46.66      -26.84    140.69 o 
 -11   6  17     6995.61     6910.27    311.47 o 
 -10   6  17       73.76      132.07    129.03 o 
  -9   6  17     9305.63     9252.14    317.22 o 
  -8   6  17     8767.42     9073.19    327.32 o 
  -7   6  17     2239.24     2424.31    154.81 o 
  -6   6  17    10595.21    10575.14    303.64 o 
  -5   6  17     2680.18     2533.00    129.64 o 
  -4   6  17    13156.66    13728.83    399.45 o 
  -3   6  17      327.49      227.92     83.08 o 
  -2   6  17    21959.19    23141.70    303.63 o 
  -1   6  17     2745.97     2904.01    184.02 o 
   0   6  17    11352.25    11658.60    444.71 o 
   1   6  17     6279.06     6416.42    323.26 o 
   2   6  17     8959.31     9088.69    273.88 o 
   3   6  17     5244.11     5001.99    221.63 o 
   4   6  17     5004.90     5211.09    213.92 o 
   5   6  17    12654.67    13010.02    360.13 o 
 -13   7  17       13.78      -56.09    163.24 o 
 -12   7  17     3558.97     3621.26    248.99 o 
 -11   7  17       26.27       34.67    123.94 o 
 -10   7  17     8915.74     9097.17    424.99 o 
  -9   7  17      893.48     1071.10    135.94 o 
  -8   7  17     6349.96     6750.04    237.24 o 
  -7   7  17     9625.29    10059.12    289.39 o 
  -6   7  17     3041.41     3095.26    167.20 o 
  -5   7  17     7060.33     7027.78    226.64 o 
  -4   7  17     2853.44     2934.78    135.28 o 
  -3   7  17    13539.00    14445.80    254.29 o 
  -2   7  17       12.74      -27.16     81.84 o 
  -1   7  17    12488.24    13447.80    289.51 o 
   0   7  17     3673.07     4042.07    222.73 o 
   1   7  17     8218.23     8481.88    301.34 o 
   2   7  17     4053.36     3993.57    198.83 o 
   3   7  17     4333.67     4183.76    217.07 o 
   4   7  17     4880.05     5047.72    243.40 o 
   5   7  17     1768.45     1608.44    228.18 o 
 -13   8  17     3671.24     3305.14    325.06 o 
 -12   8  17      144.22      110.10    164.75 o 
 -11   8  17     4470.64     4776.43    270.22 o 
 -10   8  17       37.39      -11.68    122.20 o 
  -9   8  17     4597.97     4322.29    206.61 o 
  -8   8  17     1729.93     1785.22    152.80 o 
  -7   8  17     2480.12     2521.75    165.20 o 
  -6   8  17     5563.92     5857.09    218.72 o 
  -5   8  17     3234.84     3162.32    171.19 o 
  -4   8  17     5340.93     5486.01    207.83 o 
  -3   8  17     1587.38     1610.77    139.62 o 
  -2   8  17     5986.44     6089.98    209.21 o 
  -1   8  17      290.55      283.79    106.85 o 
   0   8  17     5092.39     5621.07    364.84 o 
   1   8  17      375.48      437.37    141.51 o 
   2   8  17     4592.72     4635.49    213.15 o 
   3   8  17      691.22      579.72    142.78 o 
   4   8  17      378.50      467.48    182.66 o 
   5   8  17     2690.45     2877.58    438.11 o 
 -12   9  17     1775.06     2030.72    232.83 o 
 -11   9  17       22.54       33.00    148.67 o 
 -10   9  17     2670.36     2735.19    188.53 o 
  -9   9  17      281.22      222.45    120.47 o 
  -8   9  17     1089.50     1151.26    143.27 o 
  -7   9  17      541.33      531.79    119.81 o 
  -6   9  17     1352.20     1275.23    140.00 o 
  -5   9  17     2454.04     2476.11    161.56 o 
  -4   9  17     1383.43     1353.64    135.65 o 
  -3   9  17     1549.39     1648.83    146.66 o 
  -2   9  17       18.88       15.60    121.54 o 
  -1   9  17      278.37      307.55    117.87 o 
   0   9  17       36.73       37.15    142.06 o 
   1   9  17     1881.36     1975.75    233.01 o 
   2   9  17       50.54       67.89    123.22 o 
   3   9  17      956.88      983.92    155.42 o 
   4   9  17      723.46      734.24    177.42 o 
 -11  10  17      415.33      402.67    183.12 o 
 -10  10  17      154.11      109.14    121.83 o 
  -9  10  17      101.50      126.14    124.52 o 
  -8  10  17      327.72      290.41    122.91 o 
  -7  10  17        1.11      -33.01    126.06 o 
  -6  10  17      385.16      380.73    119.48 o 
  -5  10  17     1035.92     1096.52    140.67 o 
  -4  10  17      584.68      635.93    127.79 o 
  -3  10  17       21.01       42.76    106.16 o 
  -2  10  17      137.10      168.12    129.93 o 
  -1  10  17      297.18      280.39    115.09 o 
   0  10  17       28.50       91.31    145.76 o 
   1  10  17      447.16      495.79    177.03 o 
   2  10  17      819.24      804.96    162.20 o 
   3  10  17       12.11       44.68    137.36 o 
 -11  11  17       45.95      156.44    314.52 o 
 -10  11  17     1128.27     1166.58    165.52 o 
  -9  11  17      325.57      368.87    139.08 o 
  -8  11  17     2403.51     2422.33    194.75 o 
  -7  11  17     1200.95     1275.80    152.86 o 
  -6  11  17      424.47      393.22    127.72 o 
  -5  11  17       24.81       48.71    115.46 o 
  -4  11  17       27.77       28.77    114.12 o 
  -3  11  17      941.97      913.94    141.99 o 
  -2  11  17      707.45      640.25    175.33 o 
  -1  11  17     1275.82     1364.69    173.71 o 
   0  11  17       50.39       92.82    163.13 o 
   1  11  17      149.48       60.56    169.27 o 
   2  11  17      479.62      530.89    160.31 o 
   3  11  17       33.09       57.07    241.49 o 
 -10  12  17      248.65      265.67    225.69 o 
  -9  12  17     6188.38     6246.84    260.96 o 
  -8  12  17     1898.60     1909.47    177.15 o 
  -7  12  17     2742.49     2625.50    190.43 o 
  -6  12  17     1296.31     1333.40    157.81 o 
  -5  12  17      392.46      270.46    129.78 o 
  -4  12  17     1987.69     2177.36    167.48 o 
  -3  12  17      932.81     1022.33    149.00 o 
  -2  12  17     6632.34     6657.08    280.95 o 
  -1  12  17       28.34       19.79    135.66 o 
   0  12  17     2247.19     2335.37    270.12 o 
   1  12  17       99.02       94.21    167.51 o 
   2  12  17      716.30      702.26    237.42 o 
  -9  13  17     1690.70     1807.06    499.70 o 
  -8  13  17     5743.77     5823.38    261.58 o 
  -7  13  17     1708.43     1748.00    176.34 o 
  -6  13  17     3343.48     3252.43    204.43 o 
  -5  13  17     3450.70     3525.35    208.51 o 
  -4  13  17      569.41      507.24    135.40 o 
  -3  13  17     7660.22     7955.77    310.11 o 
  -2  13  17      113.33       78.89    148.41 o 
  -1  13  17     5207.92     5303.81    272.27 o 
   0  13  17       45.85       52.68    197.54 o 
  -7  14  17     4032.13     4035.56    283.28 o 
  -6  14  17     4432.34     4595.76    241.92 o 
  -5  14  17      765.00      766.87    156.83 o 
  -4  14  17     8429.79     8889.68    301.51 o 
  -3  14  17       15.18       59.51    153.18 o 
  -2  14  17     8759.83     9489.57    348.24 o 
 -14   0  18     1137.70     1107.58    248.22 o 
 -13   0  18    11238.75    11276.54   1126.90 o 
 -12   0  18     6335.75     6173.28    660.86 o 
 -11   0  18     7058.89     6087.78    743.80 o 
 -10   0  18    23819.95    23520.21   1225.44 o 
  -9   0  18      145.34       67.83    127.54 o 
  -8   0  18    21170.22    19778.50    844.20 o 
  -7   0  18      486.15      480.06    136.78 o 
  -6   0  18    17309.97    16449.32    556.37 o 
  -5   0  18      537.98      581.22    132.67 o 
  -4   0  18    23644.06    22794.06    474.68 o 
  -3   0  18     7312.51     7157.05    275.05 o 
  -2   0  18    10314.53     9983.67    313.43 o 
  -1   0  18     3437.41     3305.68    181.75 o 
   0   0  18     4881.91     4736.75    219.14 o 
   1   0  18     6593.00     6876.09    265.96 o 
   2   0  18      776.61      672.68    143.68 o 
   3   0  18    10328.05    10775.55    419.57 o 
   4   0  18      198.50      274.34    183.54 o 
   5   0  18     6023.59     6211.49    384.37 o 
 -14   1  18    10030.76     9707.61    696.08 o 
 -13   1  18     2431.94     2209.98    192.55 o 
 -12   1  18     4690.64     4755.08    210.69 o 
 -11   1  18    11357.03    11461.87    334.49 o 
 -10   1  18      494.67      484.83    114.53 o 
  -9   1  18    15352.57    14966.50    307.53 o 
  -8   1  18      880.76      768.73    106.81 o 
  -7   1  18    13119.52    12260.78    265.49 o 
  -6   1  18      166.90      152.49     84.44 o 
  -5   1  18    15175.87    14560.26    276.87 o 
  -4   1  18     4940.41     5113.36    173.80 o 
  -3   1  18    12272.53    11911.71    242.53 o 
  -2   1  18     3473.13     3520.51    129.57 o 
  -1   1  18     9055.55     9132.73    243.34 o 
   0   1  18     6409.05     6419.47    176.21 o 
   1   1  18     2144.41     2140.64    123.25 o 
   2   1  18     8735.65     8824.72    237.87 o 
   3   1  18      190.58      232.51    116.22 o 
   4   1  18     9094.86     9095.46    292.99 o 
   5   1  18      196.05      112.75    142.97 o 
 -14   2  18      896.91      761.36    184.73 o 
 -13   2  18     4273.40     4195.55    232.31 o 
 -12   2  18     2024.02     1944.65    174.15 o 
 -11   2  18     1566.73     1372.50    135.11 o 
 -10   2  18     6952.69     6896.49    388.19 o 
  -9   2  18     1183.33      976.41    117.75 o 
  -8   2  18    12700.88    12320.86    274.30 o 
  -7   2  18      102.16       76.39     83.82 o 
  -6   2  18     6091.78     5911.00    195.10 o 
  -5   2  18     1232.91     1142.32    104.83 o 
  -4   2  18     7930.24     7684.81    204.32 o 
  -3   2  18     3507.42     3552.27    128.74 o 
  -2   2  18     5492.53     5664.14    147.75 o 
  -1   2  18     5847.82     6118.41    208.52 o 
   0   2  18     1493.70     1688.09    128.14 o 
   1   2  18     6146.38     6591.32    188.78 o 
   2   2  18       57.03       73.66     99.26 o 
   3   2  18     7394.13     7675.04    258.42 o 
   4   2  18        2.90      -68.29    119.55 o 
   5   2  18     6315.52     6625.62    279.68 o 
 -14   3  18     4342.16     4584.51    510.17 o 
 -13   3  18      340.82      418.86    150.26 o 
 -12   3  18      579.68      626.15    141.40 o 
 -11   3  18     1661.53     1547.96    161.13 o 
 -10   3  18      425.67      367.19    109.37 o 
  -9   3  18     5168.57     4849.06    189.96 o 
  -8   3  18      230.93      206.28     93.38 o 
  -7   3  18     4557.70     4644.74    176.50 o 
  -6   3  18      587.80      530.62     94.30 o 
  -5   3  18      303.14      353.97     88.01 o 
  -4   3  18     3724.68     3699.90    138.22 o 
  -3   3  18     4683.59     4660.13    145.64 o 
  -2   3  18     1231.17     1168.53    103.20 o 
  -1   3  18     1596.93     1751.01    136.35 o 
   0   3  18     3894.85     3895.07    153.68 o 
   1   3  18       32.05       69.21    108.12 o 
   2   3  18     4581.48     4325.86    180.22 o 
   3   3  18       57.15       47.94    105.60 o 
   4   3  18     3919.74     4011.48    219.56 o 
   5   3  18       67.87      -40.92    144.02 o 
 -13   4  18      378.62      378.91    154.59 o 
 -12   4  18       54.17       10.59    130.05 o 
 -11   4  18      185.61      134.81    115.72 o 
 -10   4  18      552.28      528.13    129.14 o 
  -9   4  18      459.26      477.44    122.08 o 
  -8   4  18     1747.66     1611.46    128.36 o 
  -7   4  18        0.68      -29.60     80.70 o 
  -6   4  18       89.14       88.29     82.59 o 
  -5   4  18     1508.98     1582.83    109.42 o 
  -4   4  18       61.52       76.38     76.10 o 
  -3   4  18     1599.76     1447.15     94.37 o 
  -2   4  18     1708.15     1902.39    119.39 o 
  -1   4  18     2388.55     2327.16    173.94 o 
   0   4  18      330.44      349.55    122.15 o 
   1   4  18      773.34      824.20    133.62 o 
   2   4  18      749.21      631.68    131.01 o 
   3   4  18      852.13      853.93    130.46 o 
   4   4  18      145.81      151.71    138.44 o 
   5   4  18     1611.26     1646.76    201.93 o 
 -13   5  18        2.00       37.38    148.43 o 
 -12   5  18      603.61      669.75    146.98 o 
 -11   5  18        0.66      -17.73    115.63 o 
 -10   5  18        7.36      -46.23    110.21 o 
  -9   5  18     1072.19     1177.36    141.76 o 
  -8   5  18       85.35       98.64     95.69 o 
  -7   5  18        2.07       -2.16     86.78 o 
  -6   5  18      195.48      177.63     81.05 o 
  -5   5  18     2477.59     2365.29    122.46 o 
  -4   5  18       81.57       88.05     79.58 o 
  -3   5  18      196.38      216.20     74.92 o 
  -2   5  18       79.49       69.27     81.04 o 
  -1   5  18      158.82      176.21    105.16 o 
   0   5  18      187.59      121.94    121.27 o 
   1   5  18     1004.95     1035.69    134.32 o 
   2   5  18       79.02       78.92    115.55 o 
   3   5  18       22.01       -3.78    121.61 o 
   4   5  18       89.48       79.12    165.05 o 
   5   5  18      569.69      689.81    399.93 o 
 -13   6  18      253.82      114.88    174.46 o 
 -12   6  18      925.58      930.68    148.06 o 
 -11   6  18      507.09      488.57    154.26 o 
 -10   6  18       30.62       54.03    127.25 o 
  -9   6  18       34.72       39.15    123.68 o 
  -8   6  18       33.01       -0.13    115.02 o 
  -7   6  18       25.55       22.59    100.11 o 
  -6   6  18     2090.68     2150.42    151.93 o 
  -5   6  18       72.28       35.71     75.97 o 
  -4   6  18     1293.28     1317.12    110.67 o 
  -3   6  18       23.17       36.41     80.81 o 
  -2   6  18     1345.95     1288.46    116.88 o 
  -1   6  18      877.52      778.58    144.46 o 
   0   6  18      473.91      476.99    137.28 o 
   1   6  18     1953.17     1837.66    154.74 o 
   2   6  18      295.69      247.22    125.25 o 
   3   6  18      598.42      505.62    137.30 o 
   4   6  18       90.13       71.33    169.30 o 
 -12   7  18     1087.31     1000.57    199.67 o 
 -11   7  18     1146.67     1227.33    182.08 o 
 -10   7  18     3121.63     3117.01    217.09 o 
  -9   7  18      457.27      439.32    146.62 o 
  -8   7  18       15.97      -19.09    122.75 o 
  -7   7  18     3238.17     3204.90    179.84 o 
  -6   7  18      359.25      355.59    111.78 o 
  -5   7  18     3463.10     3539.18    179.59 o 
  -4   7  18      266.01      277.91    110.08 o 
  -3   7  18     2228.23     2429.24    135.76 o 
  -2   7  18     1855.44     2078.36    147.82 o 
  -1   7  18      110.01       93.68    110.56 o 
   0   7  18     5516.83     5388.93    252.68 o 
   1   7  18      930.58      841.85    124.85 o 
   2   7  18     2282.85     2462.74    186.71 o 
   3   7  18       11.02       -9.11    141.95 o 
   4   7  18     3676.68     3735.18    244.05 o 
 -12   8  18     3602.48     4136.72    301.60 o 
 -11   8  18     1841.07     2137.42    219.51 o 
 -10   8  18     1020.72      991.48    174.21 o 
  -9   8  18     2812.82     2998.44    219.91 o 
  -8   8  18     4837.74     5026.61    221.83 o 
  -7   8  18      100.34      175.41    112.18 o 
  -6   8  18     8329.77     8277.26    261.31 o 
  -5   8  18      655.89      657.21    124.71 o 
  -4   8  18     3639.65     3801.82    188.50 o 
  -3   8  18      614.03      736.09    128.81 o 
  -2   8  18     3443.65     3410.57    172.94 o 
  -1   8  18     5512.95     5644.96    217.82 o 
   0   8  18     1725.25     1780.68    186.31 o 
   1   8  18     7601.19     8023.35    314.35 o 
   2   8  18      571.77      444.43    142.96 o 
   3   8  18     3323.43     3490.27    225.85 o 
 -11   9  18     5160.87     5582.72    307.03 o 
 -10   9  18     5125.01     5255.90    351.46 o 
  -9   9  18     5875.90     5969.21    247.96 o 
  -8   9  18      232.81      222.92    123.06 o 
  -7   9  18    15262.91    15892.36    434.30 o 
  -6   9  18      498.88      547.52    127.33 o 
  -5   9  18     8625.67     8579.16    266.65 o 
  -4   9  18      502.86      516.72    123.73 o 
  -3   9  18     7203.74     7002.45    452.48 o 
  -2   9  18     2888.65     2723.41    198.55 o 
  -1   9  18     2839.31     2933.61    192.67 o 
   0   9  18     8795.40     9090.21    648.96 o 
   1   9  18     2169.18     2196.08    238.85 o 
   2   9  18     3890.42     4000.24    226.63 o 
   3   9  18      238.08      255.46    159.37 o 
 -10  10  18     6699.52     6975.76    327.60 o 
  -9  10  18     1128.91     1015.25    155.17 o 
  -8  10  18    11965.62    12577.45    372.98 o 
  -7  10  18      218.56      183.41    125.41 o 
  -6  10  18    15802.91    16278.82    364.84 o 
  -5  10  18      389.54      417.45    124.80 o 
  -4  10  18     7933.56     7867.54    292.00 o 
  -3  10  18      720.41      695.69    152.37 o 
  -2  10  18     8350.52     7986.36    292.85 o 
  -1  10  18     6347.04     6866.00    284.81 o 
   0  10  18     3266.20     3237.88    265.86 o 
   1  10  18     5561.09     5638.92    322.20 o 
   2  10  18     1770.68     1568.71    204.60 o 
 -10  11  18     2117.44     2110.42    298.56 o 
  -9  11  18     9144.67     9466.72    310.33 o 
  -8  11  18       18.41       54.01    132.83 o 
  -7  11  18    11467.80    11783.69    328.03 o 
  -6  11  18      113.96      138.37    126.65 o 
  -5  11  18    10247.97    10717.46    307.11 o 
  -4  11  18      847.73      901.67    146.20 o 
  -3  11  18     8248.78     8355.32    309.08 o 
  -2  11  18     4052.35     4364.57    245.67 o 
  -1  11  18     2678.56     2700.83    210.40 o 
   0  11  18     5614.03     5850.60    417.99 o 
   1  11  18     1745.29     1621.24    240.06 o 
  -8  12  18     4616.34     4876.13    244.37 o 
  -7  12  18       16.02       21.19    135.84 o 
  -6  12  18     6212.53     6554.39    261.18 o 
  -5  12  18      350.01      426.55    137.18 o 
  -4  12  18     4585.94     5154.79    237.08 o 
  -3  12  18     1505.43     1662.80    190.37 o 
  -2  12  18     1459.08     1547.92    189.08 o 
  -1  12  18     3677.27     3767.96    251.98 o 
   0  12  18     1435.01     1696.32    268.43 o 
  -7  13  18     1022.06      887.56    257.66 o 
  -6  13  18      471.37      526.17    164.50 o 
  -5  13  18     3285.40     3482.58    213.84 o 
  -4  13  18     1390.50     1504.16    176.79 o 
  -3  13  18      522.28      579.27    169.17 o 
  -2  13  18     2923.57     3140.83    239.33 o 
 -13   1  19      819.04      899.92    175.12 o 
 -12   1  19       47.14       31.04    114.39 o 
 -11   1  19     3381.55     3233.64    180.60 o 
 -10   1  19      644.03      620.61    116.94 o 
  -9   1  19      956.12      904.28    119.61 o 
  -8   1  19      127.34       82.46     92.17 o 
  -7   1  19     1399.30     1271.88    120.48 o 
  -6   1  19      281.19      305.25     90.44 o 
  -5   1  19     3644.51     3418.08    156.43 o 
  -4   1  19     4000.03     3641.41    156.92 o 
  -3   1  19      495.17      502.66     97.86 o 
  -2   1  19     1472.53     1430.44    140.89 o 
  -1   1  19      301.26      314.21    100.33 o 
   0   1  19     1472.63     1643.96    134.19 o 
   1   1  19      229.76      256.45    111.61 o 
   2   1  19     2264.97     2396.52    157.96 o 
   3   1  19      129.92      169.53    129.33 o 
   4   1  19     1266.50     1337.25    173.93 o 
 -13   2  19      381.29      461.30    166.64 o 
 -12   2  19     4504.79     4617.30    407.46 o 
 -11   2  19       80.86       30.57    111.21 o 
 -10   2  19     3195.37     3141.39    172.89 o 
  -9   2  19      743.22      658.11    112.28 o 
  -8   2  19     3968.07     3441.21    164.96 o 
  -7   2  19      171.20      163.08     90.84 o 
  -6   2  19     4623.04     4747.34    178.92 o 
  -5   2  19     4409.82     4123.81    168.41 o 
  -4   2  19     4302.48     4150.45    163.98 o 
  -3   2  19     5813.11     5870.69    191.10 o 
  -2   2  19      531.64      513.26    111.75 o 
  -1   2  19     3477.54     3866.57    184.52 o 
   0   2  19     1572.64     1572.81    136.71 o 
   1   2  19     5007.04     5454.22    228.78 o 
   2   2  19       49.23       77.54    124.83 o 
   3   2  19     7680.15     7912.86    277.04 o 
   4   2  19      848.95      876.98    180.57 o 
 -13   3  19     3982.27     3952.83    357.50 o 
 -12   3  19      608.62      662.06    153.69 o 
 -11   3  19     7658.63     7468.71    430.25 o 
 -10   3  19      170.84      159.25    119.51 o 
  -9   3  19     4973.43     4833.26    197.31 o 
  -8   3  19      234.38      247.04     98.11 o 
  -7   3  19     7581.79     7411.90    221.65 o 
  -6   3  19     1120.01     1147.42    114.58 o 
  -5   3  19     7989.31     7801.84    217.08 o 
  -4   3  19    10070.98     9969.46    236.67 o 
  -3   3  19     3077.91     3101.95    127.35 o 
  -2   3  19     6244.65     6500.81    221.49 o 
  -1   3  19     1802.93     1702.00    146.15 o 
   0   3  19     8793.17     9109.56    245.07 o 
   1   3  19      386.07      452.94    129.71 o 
   2   3  19    10434.64    10618.37    314.07 o 
   3   3  19     1192.68     1283.91    173.19 o 
   4   3  19     5275.37     5376.06    297.74 o 
 -13   4  19     1908.23     2042.74    480.81 o 
 -12   4  19     7143.69     7273.22    557.99 o 
 -11   4  19      384.79      391.81    137.98 o 
 -10   4  19     5066.87     5160.56    241.51 o 
  -9   4  19       10.18       60.75    116.43 o 
  -8   4  19     7370.96     7210.37    257.98 o 
  -7   4  19      531.34      469.15    106.42 o 
  -6   4  19     8462.29     8383.72    230.14 o 
  -5   4  19     2962.65     2895.17    150.33 o 
  -4   4  19     4056.66     3921.01    150.08 o 
  -3   4  19     8104.66     8293.25    185.40 o
[truncated: 19,502 more chars]
